# Supplementary material for: Disulfidptosis-related signature predicts prognosis and characterizes the immune microenvironment in hepatocellular carcinoma
Source: Cancer Cell Int. 2024 Jan 9;24:19. doi: 10.1186/s12935-023-03188-y (PMC10775580; doi:10.1186/s12935-023-03188-y)
Supplement: Supplementary file 2 — Additional file 2: Table S1. The details of selected 16 disulfidptosis-related genes. Table S2. Primers for RT-PCR Table S3. 373 differential expression genes between two disulfidptosis-related clusters. Table S4. 190 differential expression genes with prognostic significance. Table S5. The correlations between the DRGs scores and the sensitivity of 198 drugs in HCC patients. [file 12935_2023_3188_MOESM2_ESM.zip › Table S1.xlsx]

## Sheet: Table S1
GENE	sumZ	numObs	normZ	pval_synth	rank_synth	fdr_synth	pval_supp	rank_supp	fdr_supp
NCKAP1	11.06	8	3.87	1	18009	1	5.34e-05	4	0.241
RPN1	11.56	8	4.02	1	18010	1	2.9e-05	3	0.174
SLC3A2	12.06	8	4.17	1	18011	1	1.52e-05	2	0.137
SLC7A11	13.89	8	4.72	1	18012	1	1.2e-06	1	0.0217
GYS1	-28.65	8	-7.93	1.06e-15	1	1.9e-11	1	18012	1
NDUFS1	-21.39	8	-5.78	3.81e-09	2	3.43e-05	1	18011	1
OXSM	-21.04	8	-5.67	7.07e-09	3	4.24e-05	1	18010	1
LRPPRC	-17.14	6	-5.3	5.77e-08	4	0.00026	1	18009	1
NDUFA11	-17.96	8	-4.75	9.94e-07	5	0.00358	1	18008	1
NUBPL	-17.68	8	-4.67	1.48e-06	6	0.00445	1	18007	1
NDUFS2	-16.85	8	-4.43	4.8e-06	7	0.0124	1	18006	1
CNOT1	-14.16	6	-4.28	9.43e-06	8	0.0212	1	18005	1
NDUFC1	-16.21	8	-4.24	1.14e-05	9	0.0228	1	18004	1
EPAS1	-15.97	8	-4.16	1.56e-05	10	0.0281	1	18003	1
PPM1F	-15.15	8	-3.92	4.42e-05	11	0.0723	1	18002	1
NDUFA10	-14.83	8	-3.83	6.53e-05	12	0.0981	1	18001	1
