# Supplementary material for: Disulfidptosis-related signature predicts prognosis and characterizes the immune microenvironment in hepatocellular carcinoma
Source: Cancer Cell Int. 2024 Jan 9;24:19. doi: 10.1186/s12935-023-03188-y (PMC10775580; doi:10.1186/s12935-023-03188-y)
Supplement: Supplementary file 2 — Additional file 2: Table S1. The details of selected 16 disulfidptosis-related genes. Table S2. Primers for RT-PCR Table S3. 373 differential expression genes between two disulfidptosis-related clusters. Table S4. 190 differential expression genes with prognostic significance. Table S5. The correlations between the DRGs scores and the sensitivity of 198 drugs in HCC patients. [file 12935_2023_3188_MOESM2_ESM.zip › Table S2.xlsx]

## Sheet: primers
Genes	Forward primers 5’ to 3’	Reversed primers 5’ to 3’
LCAT	TGGCTCCTCAATGTGCTCTTCC	CACCACATCTGGTTTGTCCAGC
TRIM55	TCTTCGGCTGTCCTTTGAGGAG	CTGTCTCTCAGTCTTCGGCTCA
GHR	GCAGCTATCCTTAGCAGAGCAC	AAGTCTCTCGCTCAGGTGAACG
OGN	CCATAATGCCCTGGAATCCGTG	CAGGCGTATCTCTTCAATGCGG
TCP10L	AGCCAGGAAGAAATCTGCAGCG	GAGTGGCACTCTGATTCTTGTGG
DNASE1L3	TGGTTGAGGTCTACACGGACGT	GTCAGTCCTCAAGCGGATGTTC
GAGE1	GGAACCAGCAACTCAACGTCAG	GGACCATCTTCACACTCACACC
PPP2R2C	TCCGTCAACAGTGACTGCGAGA	TGCGGATGGAACTCAGATGCTG
TNFRSF11B	GGTCTCCTGCTAACTCAGAAAGG	CAGCAAACCTGAAGAATGCCTCC
IL8	GAGAGTGATTGAGAGTGGACCAC	CACAACCCTCTGCACCCAGTTT
TREM1	CGATGTCTCCACTCCTGACTCT	CAGCAAACAGGACAGAGAAGACC
SLC2A1	TTGCAGGCTTCTCCAACTGGAC	CAGAACCAGGAGCACAGTGAAG
SCIN	GCAGAGTATGTAGCAAGTGTCCT	GTAAAGCCGAGGTGGATGGTCT
AKR1B15	GAGGACCTGTTCATCGTCAGCA	CGTCCAGATAGCTCAGCTTCAG
MMP1	ATGAAGCAGCCCAGATGTGGAG	TGGTCCACATCTGCTCTTGGCA
CORIN	GTTCCCAGACTGCCCTGATTAC	ACTGTCTGAGCAGTCGGCTTCA
SLC1A5	TCCTCTTCACCCGCAAAAACCC	CCACGCCATTATTCTCCTCCAC
GAGE4	GGAACCAGCAACTCAACGTCAG	GGACCATCTTCACACTCACACC
NEIL3	AGTGGTCTCCACCCAGCTGTTA	AGAGCAAGTCCTGCTTTACGGC
