# Supplementary material for: Disulfidptosis-related signature predicts prognosis and characterizes the immune microenvironment in hepatocellular carcinoma
Source: Cancer Cell Int. 2024 Jan 9;24:19. doi: 10.1186/s12935-023-03188-y (PMC10775580; doi:10.1186/s12935-023-03188-y)
Supplement: Supplementary file 2 — Additional file 2: Table S1. The details of selected 16 disulfidptosis-related genes. Table S2. Primers for RT-PCR Table S3. 373 differential expression genes between two disulfidptosis-related clusters. Table S4. 190 differential expression genes with prognostic significance. Table S5. The correlations between the DRGs scores and the sensitivity of 198 drugs in HCC patients. [file 12935_2023_3188_MOESM2_ESM.zip › Table S3.xlsx]

## Sheet: DEG_up and down
symbol	logFC	AveExpr	t	P.Value	adj.P.Val	B	Change
SLC7A11	4.02809	6.04191	26.8638	2.12048e-88	4.35335e-84	185.032	Up
CPLX2	3.50786	5.69716	7.88153	3.78693e-14	2.59152e-11	21.5652	Up
SPP1	3.24734	11.2541	9.47448	3.50744e-19	1.02868e-15	32.7294	Up
REG1A	3.12755	3.70431	7.33027	1.49792e-12	6.87511e-10	18.0316	Up
REG3A	3.03209	4.52741	5.75362	1.85441e-08	1.55392e-06	9.01977	Up
ALDH3A1	2.81567	7.02475	6.58825	1.56117e-10	3.23745e-08	13.5782	Up
TINAG	2.7174	2.95225	7.8734	4.00323e-14	2.65117e-11	21.5117	Up
NRCAM	2.55114	5.60969	8.69225	1.22929e-16	1.80266e-13	27.0811	Up
GCNT3	2.54147	5.3596	9.79959	2.81518e-20	9.63262e-17	35.1626	Up
SLC22A11	2.50729	5.74995	6.95673	1.6252e-11	5.46974e-09	15.7447	Up
SLC22A12	2.45485	3.96495	6.57137	1.72784e-10	3.49271e-08	13.4812	Up
AGR2	2.42245	3.1439	6.39609	4.89756e-10	8.1768e-08	12.4851	Up
CST1	2.28789	2.7881	6.6284	1.22552e-10	2.70536e-08	13.8099	Up
EGF	2.2711	2.24801	8.783	6.3295e-17	1.08287e-13	27.7207	Up
UGT1A10	2.19478	2.61254	6.76276	5.4079e-11	1.50033e-08	14.5929	Up
USH1C	2.14736	4.65431	5.37021	1.40492e-07	7.65067e-06	7.09684	Up
HHIPL2	2.08078	3.43257	7.32371	1.56308e-12	6.9761e-10	17.9907	Up
LCN2	2.07849	9.44225	6.05996	3.40168e-09	3.94557e-07	10.6349	Up
AKR1B10	2.06014	11.5091	4.89948	1.44868e-06	5.14556e-05	4.89119	Up
AP1M2	1.99981	5.6671	5.15293	4.2133e-07	1.85783e-05	6.05711	Up
FBXW10	1.9797	3.1165	8.06557	1.06531e-14	8.41186e-12	22.7851	Up
EPS8L3	1.96807	6.91009	6.17248	1.79387e-09	2.29958e-07	11.2453	Up
AKR1B15	1.94847	3.87075	6.04728	3.65392e-09	4.2098e-07	10.5667	Up
TRIM54	1.9332	2.61333	8.07944	9.67441e-15	8.2081e-12	22.8778	Up
NQO1	1.85483	9.64336	5.82783	1.23741e-08	1.1341e-06	9.40471	Up
GPX2	1.83257	12.0509	6.69213	8.32654e-11	1.92072e-08	14.1798	Up
ODAM	1.80275	2.31174	5.06917	6.37184e-07	2.62679e-05	5.66619	Up
PPP2R2C	1.79842	3.2991	5.3805	1.33256e-07	7.39391e-06	7.14696	Up
SPINK1	1.79059	9.65969	3.91673	0.000107182	0.00142701	0.866829	Up
HSPB8	1.78333	7.52157	7.60701	2.41943e-13	1.34246e-10	19.7825	Up
TRIM16L	1.77504	8.33127	9.23493	2.17922e-18	5.59241e-15	30.9679	Up
DIRAS2	1.74769	2.76795	7.2528	2.47399e-12	1.01582e-09	17.55	Up
TREML3	1.7396	1.6946	8.07475	9.99525e-15	8.2081e-12	22.8464	Up
MMP12	1.7381	2.96264	6.41886	4.28275e-10	7.32707e-08	12.6133	Up
CA9	1.72562	3.81724	4.56916	6.71454e-06	0.000170606	3.44916	Up
CDRT1	1.69735	2.2374	8.87474	3.22139e-17	6.61351e-14	28.3715	Up
TMEM92	1.69035	6.00864	5.02408	7.94347e-07	3.13614e-05	5.458	Up
PGC	1.67554	4.13114	3.62649	0.000328263	0.00334786	-0.164942	Up
TMC5	1.66609	4.84552	4.9748	1.00892e-06	3.78666e-05	5.23234	Up
LOC84740	1.66135	3.74263	4.99577	9.11506e-07	3.51092e-05	5.32814	Up
TRIM16	1.6604	8.83028	9.92006	1.09215e-20	4.48436e-17	36.0761	Up
CXCL5	1.65029	3.15159	5.17475	3.77945e-07	1.70908e-05	6.15987	Up
SLC6A2	1.63317	2.67745	4.42068	1.3004e-05	0.000287686	2.83004	Up
DYNC1I1	1.60004	4.58833	6.24485	1.18297e-09	1.66346e-07	11.6427	Up
GAD1	1.59607	2.35763	6.7491	5.88037e-11	1.54774e-08	14.5127	Up
MMP7	1.57985	5.11754	4.26833	2.51495e-05	0.000474995	2.21393	Up
GULP1	1.57004	4.09012	5.74517	1.94134e-08	1.61359e-06	8.97619	Up
STEAP1	1.55154	7.77389	6.76976	5.18059e-11	1.45695e-08	14.6341	Up
HTR1D	1.54987	3.1769	5.5371	5.89822e-08	3.8687e-06	7.92016	Up
FLNC	1.54894	6.50067	5.37804	1.34951e-07	7.42773e-06	7.13498	Up
C2CD4A	1.53982	5.11473	5.78128	1.59561e-08	1.36491e-06	9.16277	Up
FERMT1	1.52184	5.36316	5.71848	2.24271e-08	1.81271e-06	8.83895	Up
SYT13	1.51263	3.63429	4.5183	8.43765e-06	0.000204758	3.23502	Up
PART1	1.50943	1.41793	5.93911	6.69533e-09	7.08532e-07	9.98957	Up
SFN	1.50692	7.89049	5.08762	5.81985e-07	2.42948e-05	5.75179	Up
CNTNAP3	1.50644	4.79858	7.18381	3.85562e-12	1.52223e-09	17.1243	Up
ME1	1.50141	8.51299	7.70847	1.22547e-13	7.18828e-11	20.4361	Up
TGM3	1.49683	6.71152	4.62191	5.2868e-06	0.000142355	3.67346	Up
SULT1C2	1.49583	6.66691	4.72839	3.24079e-06	9.67055e-05	4.13322	Up
MSC	1.46932	6.62179	5.89357	8.61785e-09	8.63113e-07	9.74914	Up
C3orf66	1.43919	1.49407	7.38819	1.02679e-12	5.01905e-10	18.3941	Up
LYPD1	1.42308	6.93077	5.48965	7.56528e-08	4.70858e-06	7.68389	Up
STEAP2	1.4103	6.86493	5.83431	1.19419e-08	1.10653e-06	9.43854	Up
FAM169B	1.40172	2.25454	5.63714	3.47073e-08	2.54479e-06	8.42384	Up
RELN	1.40048	8.06665	3.61138	0.000347298	0.0034934	-0.21667	Up
DKK1	1.38189	4.48834	3.78347	0.000180759	0.00214539	0.384025	Up
TMEM40	1.37339	1.59409	7.42108	8.27801e-13	4.24869e-10	18.6009	Up
MME	1.365	6.63168	3.22256	0.00138512	0.0100767	-1.47759	Up
PTGES	1.35136	4.82217	4.76658	2.71315e-06	8.47808e-05	4.30035	Up
GAGE12D	1.34582	1.53694	4.26639	2.53592e-05	0.000478516	2.20618	Up
TBX4	1.34296	2.2558	5.0415	7.29634e-07	2.93138e-05	5.53823	Up
PAEP	1.3374	2.06411	4.00756	7.44242e-05	0.00107981	1.20474	Up
PRKAA2	1.3362	7.37801	5.41204	1.1325e-07	6.54742e-06	7.30118	Up
XAGE1D	1.33442	4.01468	2.62938	0.00891662	0.0405894	-3.13866	Up
COLEC12	1.33009	4.78335	6.33361	7.06411e-10	1.10707e-07	12.1351	Up
S100P	1.31858	6.65737	3.27722	0.00114918	0.0087348	-1.30846	Up
GAGE4	1.31331	1.57946	4.41948	1.30725e-05	0.000288579	2.82513	Up
UGT2B11	1.3062	7.85703	5.28075	2.21781e-07	1.11325e-05	6.66433	Up
VLDLR	1.30184	5.51927	4.89045	1.51241e-06	5.30765e-05	4.85061	Up
CXCL6	1.29947	4.3384	3.59996	0.000362358	0.00360601	-0.25561	Up
CLIP4	1.2983	7.07661	6.5394	2.09271e-10	4.05315e-08	13.298	Up
C4orf7	1.29764	1.92606	4.25171	2.69958e-05	0.000498459	2.14786	Up
ACCN2	1.29755	4.81979	5.77421	1.65817e-08	1.41254e-06	9.12617	Up
OLR1	1.29643	3.59144	5.45797	8.92444e-08	5.37299e-06	7.52712	Up
G6PD	1.29447	9.36719	9.02831	1.02985e-17	2.34921e-14	29.4706	Up
PKD1L2	1.28973	3.62529	5.71225	2.31942e-08	1.85523e-06	8.80697	Up
C1orf64	1.28838	2.16922	4.4725	1.0346e-05	0.000242193	3.04404	Up
POF1B	1.28579	4.02302	4.1345	4.41962e-05	0.000724718	1.68878	Up
ARL14	1.28331	2.94494	5.13992	4.49444e-07	1.94664e-05	5.99603	Up
REG1B	1.27809	1.08815	4.70625	3.59065e-06	0.000104414	4.03685	Up
MATN3	1.26843	3.40272	5.02583	7.87607e-07	3.12154e-05	5.46604	Up
LEF1	1.26753	6.31842	5.80078	1.43462e-08	1.26951e-06	9.26397	Up
GAGE2D	1.26532	1.48869	4.03171	6.74693e-05	0.00100591	1.29576	Up
SLC2A5	1.26234	5.20481	4.24055	2.83069e-05	0.000515654	2.10365	Up
GSDMC	1.2576	2.28634	7.05265	8.88676e-12	3.20079e-09	16.3234	Up
HS3ST4	1.25605	0.901265	5.54687	5.60236e-08	3.7343e-06	7.96902	Up
IL8	1.25358	6.72522	4.38593	1.51406e-05	0.000323788	2.68779	Up
SLC30A2	1.25243	3.05405	4.287	2.32202e-05	0.000446777	2.28839	Up
C5orf30	1.24893	5.76713	7.07019	7.95286e-12	2.96859e-09	16.4298	Up
ESRRG	1.24741	3.06574	5.04869	7.04448e-07	2.85253e-05	5.5714	Up
ZSWIM5	1.24535	6.64159	5.94565	6.45618e-09	6.93955e-07	10.0242	Up
CCR3	1.24355	1.22537	8.3257	1.71627e-15	1.76175e-12	24.5422	Up
TMPRSS3	1.2372	5.525	3.9283	0.000102353	0.00137245	0.909494	Up
LRP12	1.23446	6.21284	8.50736	4.68965e-16	6.41857e-13	25.7914	Up
EPHB2	1.22699	6.47512	5.21093	3.15381e-07	1.45828e-05	6.33106	Up
CLDN4	1.22696	7.49441	3.61103	0.000347748	0.00349621	-0.217857	Up
NR0B1	1.22195	1.31154	5.2637	2.41781e-07	1.19035e-05	6.58258	Up
MAP2	1.21813	8.40582	6.85962	2.97631e-11	9.11994e-09	15.1649	Up
SLC5A11	1.21296	4.11996	4.50445	8.97587e-06	0.000215778	3.17708	Up
ITGA2	1.2126	6.92362	6.75817	5.56254e-11	1.5145e-08	14.566	Up
PKIB	1.21258	6.03945	5.29456	2.0678e-07	1.05602e-05	6.73065	Up
TXNRD1	1.21192	11.8246	10.6441	3.23535e-23	2.21406e-19	41.6944	Up
ASNS	1.21048	6.92365	5.84466	1.1283e-08	1.07739e-06	9.49258	Up
MRAP2	1.2088	5.21893	4.58191	6.33891e-06	0.00016349	3.50316	Up
TM4SF19	1.20816	2.70602	6.18595	1.6606e-09	2.1854e-07	11.319	Up
COL4A5	1.20017	5.51199	4.05989	6.01345e-05	0.000916527	1.40259	Up
SLC38A1	1.19875	9.17687	6.04354	3.73179e-09	4.25632e-07	10.5466	Up
FAM133A	1.19748	3.32193	3.45785	0.000608934	0.0053503	-0.730596	Up
RBM24	1.19636	6.37714	6.49751	2.68709e-10	5.06109e-08	13.0589	Up
CDH22	1.1959	1.50026	4.52274	8.27179e-06	0.000202649	3.25362	Up
B4GALNT1	1.18272	5.88149	4.72779	3.24981e-06	9.67421e-05	4.13061	Up
TSPAN5	1.18256	3.33643	5.21127	3.14854e-07	1.45828e-05	6.33264	Up
AKR1C1	1.18013	13.7313	6.39605	4.89891e-10	8.1768e-08	12.4848	Up
GUCY2C	1.17853	3.29477	3.60758	0.000352238	0.00353962	-0.229628	Up
KCNU1	1.17554	1.957	3.72409	0.000227081	0.00251862	0.173822	Up
TTC39A	1.17489	6.9634	5.06747	6.42548e-07	2.63303e-05	5.65827	Up
SLCO4A1	1.17216	3.80104	5.46806	8.46754e-08	5.14276e-06	7.57698	Up
EFNA5	1.17052	3.78744	4.41232	1.34899e-05	0.000294662	2.79573	Up
GNAL	1.16844	5.03853	6.4421	3.73346e-10	6.55801e-08	12.7445	Up
CHIT1	1.16487	3.58327	4.08906	5.33411e-05	0.00083618	1.51394	Up
C6orf223	1.16425	3.40346	3.58024	0.00038981	0.00381449	-0.322568	Up
DGKG	1.16406	5.06754	6.81944	3.81582e-11	1.11912e-08	14.9269	Up
CRYAB	1.16163	6.98617	5.50615	6.93925e-08	4.41062e-06	7.76586	Up
TMEM55A	1.16097	6.75057	7.89185	3.52882e-14	2.49816e-11	21.633	Up
MAGEA6	1.15943	3.51762	2.53718	0.0115915	0.0495055	-3.36786	Up
CNTNAP4	1.15727	2.38936	3.84183	0.000144042	0.00179114	0.593573	Up
TREM1	1.15659	2.87889	5.69912	2.48949e-08	1.93596e-06	8.73969	Up
TTLL7	1.15615	4.00882	5.6822	2.72656e-08	2.08866e-06	8.65321	Up
VASH2	1.15531	4.89714	6.31006	8.10422e-10	1.23244e-07	12.0039	Up
LRP8	1.15444	3.78267	7.14031	5.09208e-12	1.97246e-09	16.8574	Up
SPTA1	1.15041	1.419	5.5167	6.56561e-08	4.18609e-06	7.8184	Up
SLC1A5	1.14848	8.66233	7.06139	8.40912e-12	3.08284e-09	16.3763	Up
SOHLH2	1.14836	1.53678	4.3602	1.69343e-05	0.000351627	2.58315	Up
TKT	1.14643	12.6163	10.0818	3.03187e-21	1.55611e-17	37.3127	Up
BCMO1	1.14622	2.8342	5.268	2.36578e-07	1.16754e-05	6.60317	Up
ADRA1D	1.14318	2.54404	5.06401	6.53519e-07	2.66734e-05	5.64228	Up
MPZ	1.14268	6.7786	4.867	1.69092e-06	5.75698e-05	4.74549	Up
PVT1	1.13995	5.25055	6.72464	6.82915e-11	1.68919e-08	14.3695	Up
POPDC3	1.13922	1.61802	4.37776	1.56895e-05	0.000333098	2.6545	Up
PDZK1IP1	1.13798	8.01516	3.02012	0.00270515	0.0165485	-2.08051	Up
DKK4	1.13449	2.81039	3.5226	0.000481688	0.00447874	-0.516372	Up
MPP3	1.13363	4.60164	6.48115	2.96174e-10	5.42897e-08	12.9658	Up
APCDD1	1.12928	5.59911	4.27427	2.45205e-05	0.000465255	2.23755	Up
LY96	1.12778	6.69061	6.11967	2.42498e-09	2.94958e-07	10.9577	Up
SMPX	1.12468	2.79767	4.5717	6.63822e-06	0.000169506	3.45988	Up
NRXN2	1.12409	6.20376	4.99896	8.9754e-07	3.47015e-05	5.34271	Up
UCHL1	1.12349	4.66435	3.87837	0.000124774	0.001601	0.726266	Up
UGT1A6	1.12071	12.615	4.78936	2.4389e-06	7.79408e-05	4.40061	Up
C17orf96	1.12014	7.02413	6.34722	6.52398e-10	1.03827e-07	12.2111	Up
SLC44A4	1.11995	3.68196	5.79789	1.45746e-08	1.27326e-06	9.24894	Up
IGF2BP3	1.11634	6.2784	4.6553	4.53904e-06	0.000125758	3.81664	Up
C12orf75	1.11385	7.09294	5.18081	3.66696e-07	1.66187e-05	6.18844	Up
NEIL3	1.1102	4.6561	6.12546	2.3464e-09	2.9019e-07	10.9891	Up
AKR1C2	1.10981	12.6087	5.41155	1.13535e-07	6.54742e-06	7.2988	Up
TFF2	1.10879	1.62309	4.14121	4.29799e-05	0.000712744	1.71474	Up
NKAIN2	1.10796	2.76687	4.48392	9.83445e-06	0.000232605	3.09152	Up
DUOXA2	1.10736	3.29257	3.33115	0.000953462	0.00760178	-1.13899	Up
MMP1	1.10687	3.83033	4.72978	3.21999e-06	9.62844e-05	4.13927	Up
PAGE1	1.10603	1.3351	3.87165	0.000128123	0.00163401	0.70178	Up
SLC6A9	1.10587	6.17021	6.57286	1.7124e-10	3.49271e-08	13.4898	Up
CXCL1	1.10388	5.3564	3.61612	0.000341223	0.00344919	-0.200479	Up
LOC153910	1.1036	1.27898	6.49894	2.66435e-10	5.06109e-08	13.067	Up
LIN28B	1.10081	2.04848	3.30794	0.00103353	0.00804948	-1.21222	Up
ITGB6	1.09892	2.63365	4.70943	3.53828e-06	0.000103183	4.05066	Up
HAVCR1	1.09883	1.85622	4.71731	3.41161e-06	0.000100344	4.08493	Up
LRP2	1.09836	2.97945	3.78148	0.000182155	0.00215541	0.376931	Up
MMP10	1.09575	2.09462	4.76458	2.73855e-06	8.52046e-05	4.29158	Up
DNAH5	1.08952	5.12524	4.79076	2.42296e-06	7.7724e-05	4.40678	Up
JAKMIP3	1.08763	2.73446	6.32789	7.3041e-10	1.13601e-07	12.1032	Up
KLK4	1.08684	1.18501	4.41515	1.33231e-05	0.000292685	2.80737	Up
FMNL2	1.08591	7.68768	7.25594	2.42438e-12	1.01576e-09	17.5694	Up
LMTK3	1.08413	3.96864	4.13653	4.38242e-05	0.00072208	1.69664	Up
EREG	1.08396	1.9944	4.32259	1.99272e-05	0.000398739	2.43114	Up
LRP1B	1.0752	2.29224	4.44289	1.17928e-05	0.000267522	2.92151	Up
EGLN3	1.07195	6.55934	4.58658	6.2065e-06	0.00016134	3.52296	Up
OSMR	1.0701	7.6818	5.47519	8.15833e-08	5.00586e-06	7.61228	Up
MMP9	1.06627	7.54367	4.26547	2.54582e-05	0.000478733	2.20255	Up
SLC2A1	1.06571	7.23262	6.2091	1.45377e-09	1.96354e-07	11.446	Up
VSIG10L	1.06259	6.8779	5.7469	1.92313e-08	1.60495e-06	8.98516	Up
SEMA3E	1.06256	2.02909	3.74589	0.00020891	0.00238406	0.250625	Up
ASPHD1	1.06199	5.08969	3.61927	0.000337238	0.00341733	-0.189699	Up
SLC6A8	1.06133	8.17022	4.63758	4.92213e-06	0.000134915	3.74056	Up
LOC339535	1.06071	2.2756	3.87321	0.000127339	0.0016268	0.707456	Up
MYEF2	1.05795	4.38555	4.21953	3.09432e-05	0.000553291	2.02065	Up
CORIN	1.05576	2.98624	5.99992	4.76812e-09	5.26288e-07	10.313	Up
FBXO32	1.05416	6.83758	7.33443	1.45787e-12	6.87511e-10	18.0576	Up
CTTNBP2	1.05292	3.93608	4.15511	4.05592e-05	0.000679185	1.76867	Up
DNER	1.05078	1.70513	3.90886	0.000110585	0.00146282	0.837913	Up
GAGE1	1.04927	0.962325	4.29972	2.19876e-05	0.000428686	2.33928	Up
PAQR5	1.04706	6.57743	3.60712	0.000352845	0.00354052	-0.231207	Up
LHFPL2	1.04664	7.94701	8.29548	2.1259e-15	2.07832e-12	24.3361	Up
KIAA1549	1.04583	5.99213	4.8256	2.05689e-06	6.81096e-05	4.56096	Up
LYZ	1.04381	12.0643	4.2587	2.62046e-05	0.000488186	2.1756	Up
CCL20	1.04213	8.26491	3.48795	0.000546307	0.0049472	-0.631473	Up
CA12	1.0408	6.87114	3.31179	0.00101985	0.00798443	-1.20013	Up
ROR1	1.04022	2.7586	4.9636	1.06498e-06	3.94657e-05	5.18132	Up
PPFIA4	1.03942	2.64271	5.42449	1.06183e-07	6.26421e-06	7.36228	Up
NKD1	1.03938	5.71789	3.18723	0.00156067	0.0110029	-1.58547	Up
AXIN2	1.0387	6.4666	4.07514	5.64864e-05	0.000874559	1.46071	Up
NTS	1.03522	3.47742	2.65684	0.00823493	0.0382496	-3.06889	Up
HK2	1.03427	6.48803	4.54311	7.5498e-06	0.000188104	3.33923	Up
CACNA1E	1.03259	1.92586	4.82174	2.09463e-06	6.90253e-05	4.54385	Up
AREG	1.03153	3.13297	4.7354	3.13707e-06	9.45728e-05	4.1638	Up
MGC87042	1.02752	4.06735	6.34178	6.73475e-10	1.06357e-07	12.1807	Up
SCIN	1.0226	2.96842	5.42538	1.05698e-07	6.25352e-06	7.36663	Up
PITX1	1.02197	4.47781	2.99248	0.00295594	0.0177807	-2.15994	Up
CHI3L1	1.02155	11.1029	2.64506	0.00852139	0.0392164	-3.09891	Up
STAC	1.02074	2.66196	4.8043	2.27379e-06	7.36119e-05	4.46659	Up
SRXN1	1.01923	11.3203	8.47539	5.90025e-16	7.57075e-13	25.5703	Up
TNFRSF9	1.01907	2.34315	5.16699	3.92865e-07	1.76103e-05	6.12325	Up
SLC16A3	1.01817	8.3262	6.19659	1.5622e-09	2.08679e-07	11.3773	Up
DUOX2	1.01722	4.57559	2.853	0.00457831	0.0245092	-2.55021	Up
TNFRSF11B	1.01402	6.25413	4.08924	5.33018e-05	0.00083618	1.51463	Up
GAGE2A	1.01391	0.967036	4.42933	1.25186e-05	0.000280881	2.86563	Up
EPDR1	1.0128	8.84592	7.75543	8.92663e-14	5.55345e-11	20.7407	Up
PAX2	1.01149	1.16403	5.34043	1.63662e-07	8.70463e-06	6.95217	Up
BAMBI	1.00753	9.18214	5.14673	4.34506e-07	1.90607e-05	6.02799	Up
TMEM144	1.00558	5.82105	5.9149	7.65833e-09	7.86878e-07	9.86156	Up
ASPH	1.00528	12.0503	8.82137	4.77432e-17	8.91062e-14	27.9924	Up
LIF	1.00413	5.94997	4.27715	2.42204e-05	0.000461267	2.24904	Up
DUSP13	1.00248	1.25779	5.53474	5.972e-08	3.90173e-06	7.90835	Up
FER1L4	1.00195	4.2564	4.18022	3.65134e-05	0.000627296	1.86648	Up
C12orf36	1.0017	1.11303	5.22987	2.86765e-07	1.35965e-05	6.42107	Up
ZPLD1	1.00115	1.95865	3.84786	0.00014068	0.00175785	0.615385	Up
CLDN15	-1.0023	9.58473	-5.89241	8.67339e-09	8.63113e-07	9.74302	Down
COLEC10	-1.003	3.97547	-4.15737	4.01785e-05	0.000675564	1.77745	Down
HPX	-1.00439	15.1815	-4.52466	8.20101e-06	0.000201879	3.26168	Down
SLC23A3	-1.00525	4.28546	-4.7255	3.28454e-06	9.70686e-05	4.12061	Down
MOGAT2	-1.00688	5.10672	-3.41736	0.000703788	0.00598541	-0.862654	Down
SDS	-1.01503	10.9918	-2.66975	0.00793085	0.0372757	-3.03584	Down
OXT	-1.01561	2.09059	-3.90039	0.000114367	0.00150317	0.806798	Down
TMPRSS9	-1.01623	5.65748	-4.19849	3.3815e-05	0.000592339	1.93797	Down
RGAG1	-1.01802	3.33365	-4.51153	8.69666e-06	0.00021007	3.20669	Down
ENTPD8	-1.02008	7.39225	-5.37586	1.36469e-07	7.49123e-06	7.12437	Down
TRIM55	-1.02097	8.17209	-2.75891	0.00609233	0.0304691	-2.80341	Down
GHR	-1.02262	9.68698	-5.80528	1.39982e-08	1.25395e-06	9.28734	Down
CNTFR	-1.02613	4.79567	-2.97537	0.00312169	0.0185066	-2.20876	Down
LSR	-1.0277	11.956	-6.55242	1.93582e-10	3.78499e-08	13.3725	Down
KIF1A	-1.03011	3.61014	-3.4065	0.00073148	0.00616473	-0.897826	Down
MFSD2A	-1.0334	7.66324	-3.09282	0.00213565	0.0139146	-1.86823	Down
DAO	-1.03541	9.51026	-4.21346	3.17464e-05	0.000564635	1.99678	Down
C14orf73	-1.04073	8.52566	-5.61144	3.97997e-08	2.83711e-06	8.29375	Down
SERPINC1	-1.04262	15.3333	-3.8233	0.00015486	0.00190262	0.526701	Down
NR1I3	-1.04305	9.77726	-4.30114	2.18543e-05	0.00042771	2.34496	Down
MAMDC4	-1.04468	7.89648	-4.66558	4.33018e-06	0.000121612	3.86088	Down
TNNI1	-1.0465	6.0949	-4.56982	6.69473e-06	0.000170515	3.45193	Down
MOSC1	-1.05347	10.0454	-8.08784	9.12579e-15	8.14576e-12	22.934	Down
UNC93A	-1.05482	6.25375	-3.56575	0.000411229	0.00397296	-0.371586	Down
CAMK2B	-1.0597	4.4492	-3.68928	0.00025922	0.00280389	0.052024	Down
LOC389332	-1.06191	3.51658	-3.21027	0.00144398	0.0103902	-1.51523	Down
IL28RA	-1.07059	7.07609	-5.9626	5.87431e-09	6.38093e-07	10.1142	Down
DNAH6	-1.07297	4.58911	-4.44405	1.17331e-05	0.00026646	2.92627	Down
MAPK4	-1.07777	4.31054	-3.88886	0.000119705	0.0015505	0.764609	Down
TMEM82	-1.07794	7.26152	-4.05721	6.0797e-05	0.000924335	1.39242	Down
TPPP2	-1.07842	2.86686	-5.85045	1.09296e-08	1.05345e-06	9.52287	Down
MRAP	-1.07929	2.20512	-4.1387	4.34313e-05	0.000716863	1.70502	Down
LCAT	-1.08177	9.13915	-5.83313	1.20193e-08	1.10653e-06	9.43239	Down
LOC90586	-1.08601	6.11571	-5.41819	1.09707e-07	6.3804e-06	7.33133	Down
CYP2B7P1	-1.08621	8.12586	-3.21079	0.00144143	0.0103797	-1.51363	Down
GLYATL1	-1.08648	10.055	-4.47815	1.009e-05	0.000238101	3.06749	Down
CES3	-1.08726	9.03615	-5.32678	1.75485e-07	9.23773e-06	6.88609	Down
F9	-1.09498	10.9967	-3.43385	0.000663604	0.00571254	-0.809047	Down
DGAT2	-1.09561	11.7968	-6.7491	5.88023e-11	1.54774e-08	14.5128	Down
APBA1	-1.09845	8.0909	-6.60741	1.39097e-10	3.03795e-08	13.6887	Down
FRMPD1	-1.1004	4.82358	-4.41336	1.34287e-05	0.000294324	2.79999	Down
C14orf68	-1.10127	8.96715	-2.96931	0.00318247	0.0187963	-2.226	Down
CYP2B6	-1.10665	9.99928	-4.32211	1.99685e-05	0.000398787	2.4292	Down
A1BG	-1.11339	14.4524	-4.71414	3.46193e-06	0.000101244	4.07116	Down
AHSG	-1.12237	15.3529	-4.07555	5.63911e-05	0.000874004	1.46228	Down
DNASE1L3	-1.13075	7.66185	-5.66966	2.91643e-08	2.20938e-06	8.58921	Down
RTN4RL1	-1.13267	6.6927	-6.11944	2.42805e-09	2.94958e-07	10.9565	Down
TRIM50	-1.13742	3.86947	-3.44178	0.000645046	0.0055924	-0.783173	Down
TMPRSS6	-1.13828	11.8379	-5.72891	2.11983e-08	1.7408e-06	8.89254	Down
CLDN14	-1.14032	8.70296	-7.32934	1.50697e-12	6.87511e-10	18.0258	Down
CYP4A11	-1.15124	12.2883	-4.5501	7.31657e-06	0.00018348	3.36864	Down
APOC3	-1.15195	15.781	-4.572	6.62922e-06	0.000169487	3.46115	Down
FBP1	-1.15741	11.9051	-5.90989	7.87364e-09	8.04208e-07	9.83515	Down
TRPM8	-1.16097	7.98057	-4.6802	4.04879e-06	0.000115287	3.924	Down
OGN	-1.17091	3.95086	-4.14855	4.16858e-05	0.000694087	1.74318	Down
AFM	-1.17891	10.8387	-4.37345	1.59868e-05	0.000337664	2.63695	Down
OGDHL	-1.18238	10.2101	-4.75151	2.91067e-06	8.94553e-05	4.23424	Down
IYD	-1.18405	8.02943	-5.15628	4.14362e-07	1.84931e-05	6.07287	Down
TTR	-1.19377	14.7488	-4.7726	2.63786e-06	8.29946e-05	4.32682	Down
LOC255167	-1.20078	7.78246	-3.10615	0.00204408	0.0134405	-1.82879	Down
SERPINA11	-1.2027	10.85	-4.63623	4.95264e-06	0.00013539	3.73475	Down
XDH	-1.20521	9.71429	-5.47479	8.17556e-08	5.00586e-06	7.61027	Down
H19	-1.21234	12.6663	-3.63432	0.000318794	0.00328196	-0.13807	Down
ELFN2	-1.21363	5.92085	-4.01904	7.10385e-05	0.00104471	1.24793	Down
TCP10L	-1.21849	5.78413	-5.20659	3.22329e-07	1.48372e-05	6.31044	Down
SLC6A1	-1.226	10.9633	-6.23696	1.23814e-09	1.71764e-07	11.5992	Down
KNG1	-1.234	15.2684	-5.85432	1.06996e-08	1.04106e-06	9.54311	Down
BHMT	-1.2394	11.4974	-4.05881	6.03994e-05	0.000919199	1.39851	Down
G6PC	-1.24422	12.6641	-5.14573	4.3668e-07	1.90746e-05	6.02327	Down
SLC38A3	-1.24805	13.3467	-6.72858	6.66671e-11	1.66912e-08	14.3926	Down
SLC13A2	-1.26901	4.51328	-4.50265	9.04831e-06	0.000217012	3.16955	Down
SHBG	-1.27495	8.00957	-4.92768	1.26579e-06	4.5832e-05	5.01841	Down
RTP3	-1.28189	8.27982	-4.30039	2.1925e-05	0.000428686	2.34195	Down
SLPI	-1.28309	9.92224	-3.61786	0.000339008	0.00343188	-0.194503	Down
OSTalpha	-1.28852	9.86257	-4.75711	2.83573e-06	8.80749e-05	4.25878	Down
SYT7	-1.29322	9.74036	-5.40408	1.18003e-07	6.74821e-06	7.2622	Down
LECT2	-1.3066	9.40786	-3.78786	0.000177715	0.00211875	0.399686	Down
LPA	-1.32015	7.71256	-5.386	1.29533e-07	7.25893e-06	7.17382	Down
PRODH	-1.32555	7.5264	-4.25984	2.60775e-05	0.000486701	2.18013	Down
SERPINA5	-1.32837	13.0853	-7.3017	1.80313e-12	7.71215e-10	17.8535	Down
CPS1	-1.3285	13.6365	-3.74659	0.00020835	0.00237998	0.253095	Down
AGXT	-1.34196	14.088	-5.38566	1.29763e-07	7.25893e-06	7.17214	Down
CYP4A22	-1.36091	7.75315	-4.68348	3.98811e-06	0.000114033	3.93819	Down
HAL	-1.37147	9.3883	-3.96754	8.7474e-05	0.00122128	1.05497	Down
GABBR2	-1.37225	3.13187	-4.60613	5.68019e-06	0.000151209	3.6061	Down
TAT	-1.38239	12.1092	-3.96259	8.92287e-05	0.00123887	1.03657	Down
GCK	-1.38698	3.56646	-3.66863	0.000280259	0.00297811	-0.0197229	Down
DNMT3L	-1.38701	3.7603	-5.20061	3.3212e-07	1.52537e-05	6.28213	Down
DLK1	-1.38998	3.38597	-2.93545	0.00354206	0.0204094	-2.32165	Down
ELFN1	-1.39794	7.5766	-6.07483	3.12744e-09	3.69002e-07	10.7151	Down
C7	-1.40323	8.6873	-4.26392	2.56278e-05	0.000479616	2.19636	Down
SEC14L3	-1.44007	2.93072	-6.00921	4.52626e-09	5.02292e-07	10.3626	Down
ALDOB	-1.47702	15.4367	-5.49175	7.48251e-08	4.68341e-06	7.69433	Down
ADCY1	-1.48165	6.88901	-5.814	1.33466e-08	1.20707e-06	9.3327	Down
GPR143	-1.50036	4.74143	-6.59871	1.46585e-10	3.16778e-08	13.6385	Down
CNGA1	-1.52305	6.9865	-6.74432	6.05501e-11	1.55387e-08	14.4847	Down
HSD17B13	-1.53662	8.56516	-3.66577	0.000283291	0.00300722	-0.0296124	Down
CYP4F22	-1.5567	7.21954	-4.87027	1.66489e-06	5.70621e-05	4.7601	Down
SHD	-1.55728	6.22985	-6.06228	3.35737e-09	3.91629e-07	10.6474	Down
FAM99A	-1.55877	5.51485	-4.75537	2.85883e-06	8.85244e-05	4.25115	Down
APOA1	-1.55913	16.5067	-5.79269	1.49941e-08	1.30436e-06	9.22194	Down
CYP2A13	-1.58106	3.32856	-5.27452	2.28899e-07	1.14338e-05	6.63441	Down
ASPG	-1.60193	6.806	-4.19044	3.49792e-05	0.000607036	1.90645	Down
SLC22A7	-1.61025	11.3858	-5.2217	2.98779e-07	1.40166e-05	6.38223	Down
ZG16	-1.62521	6.26956	-6.06906	3.23117e-09	3.79062e-07	10.684	Down
HAO2	-1.63981	7.97846	-4.67096	4.22444e-06	0.000118968	3.88411	Down
ANO1	-1.64196	9.64379	-7.62604	2.13065e-13	1.21506e-10	19.9046	Down
CHRNA4	-1.66087	5.3481	-4.21935	3.0966e-05	0.000553291	2.01997	Down
CNDP1	-1.66094	4.45231	-4.73886	3.08711e-06	9.34785e-05	4.1789	Down
FETUB	-1.66617	9.73016	-5.60328	4.15648e-08	2.93239e-06	8.25253	Down
GSTM1	-1.67826	6.1142	-3.50954	0.000505164	0.00465485	-0.559897	Down
EPHA1	-1.68713	8.86481	-7.83728	5.12175e-14	3.28592e-11	21.2748	Down
MYH4	-1.69913	4.25825	-3.38963	0.000776516	0.00645682	-0.952251	Down
AKR1D1	-1.70711	9.12651	-5.62571	3.68881e-08	2.6666e-06	8.36593	Down
GPLD1	-1.72047	8.22222	-6.67178	9.42288e-11	2.12584e-08	14.0614	Down
IGF2AS	-1.72852	2.49563	-6.24517	1.18081e-09	1.66346e-07	11.6445	Down
CYP3A7	-1.75192	9.97837	-5.87839	9.37114e-09	9.20524e-07	9.66934	Down
HRG	-1.75277	14.4101	-5.37191	1.39269e-07	7.62452e-06	7.10512	Down
CYP2A7	-1.7676	6.38313	-4.10758	4.94157e-05	0.000792581	1.58498	Down
INS-IGF2	-1.76768	3.65054	-4.77038	2.66537e-06	8.36697e-05	4.31706	Down
SEZ6	-1.781	2.73017	-5.81164	1.352e-08	1.2174e-06	9.32041	Down
FXYD1	-1.79439	8.8088	-6.27492	9.93998e-10	1.46811e-07	11.8089	Down
GLS2	-1.8507	8.3363	-5.23343	2.81671e-07	1.3417e-05	6.43803	Down
IGFALS	-1.86645	7.39884	-6.82085	3.7827e-11	1.11912e-08	14.9352	Down
PPP1R1A	-1.87705	9.3709	-6.44192	3.7374e-10	6.55801e-08	12.7435	Down
SLC10A1	-1.92141	10.0089	-5.48898	7.59152e-08	4.70858e-06	7.6806	Down
PGLYRP2	-1.92219	10.5756	-7.43939	7.34077e-13	3.86426e-10	18.7163	Down
CYP7A1	-1.98319	8.85143	-5.29658	2.0466e-07	1.05042e-05	6.74041	Down
HGFAC	-1.99991	8.089	-4.7893	2.43961e-06	7.79408e-05	4.40034	Down
FNDC5	-2.03433	7.26943	-6.68657	8.6127e-11	1.96465e-08	14.1474	Down
CYP2A6	-2.06466	11.3805	-4.66826	4.27716e-06	0.000120288	3.87246	Down
CCL25	-2.10531	4.22164	-6.59426	1.50572e-10	3.18782e-08	13.6128	Down
GCGR	-2.10922	7.18137	-5.58882	4.48796e-08	3.11277e-06	8.17964	Down
SLC22A1	-2.11283	9.92831	-5.93968	6.67399e-09	7.08532e-07	9.99261	Down
GNMT	-2.12476	9.35485	-8.0541	1.1536e-14	8.77167e-12	22.7085	Down
UROC1	-2.15774	7.62027	-5.9216	7.37911e-09	7.69e-07	9.89694	Down
SPP2	-2.23995	9.33104	-6.86095	2.95178e-11	9.11994e-09	15.1728	Down
CRYAA	-2.39467	6.81432	-7.41234	8.76624e-13	4.38954e-10	18.5459	Down
IGF2	-2.59045	11.6833	-6.30855	8.17564e-10	1.23416e-07	11.9955	Down

## Sheet: All genes
symbol	logFC	AveExpr	t	P.Value	adj.P.Val	B	Change
SLC7A11	4.02809	6.04191	26.8638	2.12048e-88	4.35335e-84	185.032	Up
CPLX2	3.50786	5.69716	7.88153	3.78693e-14	2.59152e-11	21.5652	Up
SPP1	3.24734	11.2541	9.47448	3.50744e-19	1.02868e-15	32.7294	Up
REG1A	3.12755	3.70431	7.33027	1.49792e-12	6.87511e-10	18.0316	Up
REG3A	3.03209	4.52741	5.75362	1.85441e-08	1.55392e-06	9.01977	Up
ALDH3A1	2.81567	7.02475	6.58825	1.56117e-10	3.23745e-08	13.5782	Up
TINAG	2.7174	2.95225	7.8734	4.00323e-14	2.65117e-11	21.5117	Up
NRCAM	2.55114	5.60969	8.69225	1.22929e-16	1.80266e-13	27.0811	Up
GCNT3	2.54147	5.3596	9.79959	2.81518e-20	9.63262e-17	35.1626	Up
SLC22A11	2.50729	5.74995	6.95673	1.6252e-11	5.46974e-09	15.7447	Up
SLC22A12	2.45485	3.96495	6.57137	1.72784e-10	3.49271e-08	13.4812	Up
AGR2	2.42245	3.1439	6.39609	4.89756e-10	8.1768e-08	12.4851	Up
CST1	2.28789	2.7881	6.6284	1.22552e-10	2.70536e-08	13.8099	Up
EGF	2.2711	2.24801	8.783	6.3295e-17	1.08287e-13	27.7207	Up
UGT1A10	2.19478	2.61254	6.76276	5.4079e-11	1.50033e-08	14.5929	Up
USH1C	2.14736	4.65431	5.37021	1.40492e-07	7.65067e-06	7.09684	Up
HHIPL2	2.08078	3.43257	7.32371	1.56308e-12	6.9761e-10	17.9907	Up
LCN2	2.07849	9.44225	6.05996	3.40168e-09	3.94557e-07	10.6349	Up
AKR1B10	2.06014	11.5091	4.89948	1.44868e-06	5.14556e-05	4.89119	Up
AP1M2	1.99981	5.6671	5.15293	4.2133e-07	1.85783e-05	6.05711	Up
FBXW10	1.9797	3.1165	8.06557	1.06531e-14	8.41186e-12	22.7851	Up
EPS8L3	1.96807	6.91009	6.17248	1.79387e-09	2.29958e-07	11.2453	Up
AKR1B15	1.94847	3.87075	6.04728	3.65392e-09	4.2098e-07	10.5667	Up
TRIM54	1.9332	2.61333	8.07944	9.67441e-15	8.2081e-12	22.8778	Up
NQO1	1.85483	9.64336	5.82783	1.23741e-08	1.1341e-06	9.40471	Up
GPX2	1.83257	12.0509	6.69213	8.32654e-11	1.92072e-08	14.1798	Up
ODAM	1.80275	2.31174	5.06917	6.37184e-07	2.62679e-05	5.66619	Up
PPP2R2C	1.79842	3.2991	5.3805	1.33256e-07	7.39391e-06	7.14696	Up
SPINK1	1.79059	9.65969	3.91673	0.000107182	0.00142701	0.866829	Up
HSPB8	1.78333	7.52157	7.60701	2.41943e-13	1.34246e-10	19.7825	Up
TRIM16L	1.77504	8.33127	9.23493	2.17922e-18	5.59241e-15	30.9679	Up
DIRAS2	1.74769	2.76795	7.2528	2.47399e-12	1.01582e-09	17.55	Up
TREML3	1.7396	1.6946	8.07475	9.99525e-15	8.2081e-12	22.8464	Up
MMP12	1.7381	2.96264	6.41886	4.28275e-10	7.32707e-08	12.6133	Up
CA9	1.72562	3.81724	4.56916	6.71454e-06	0.000170606	3.44916	Up
CDRT1	1.69735	2.2374	8.87474	3.22139e-17	6.61351e-14	28.3715	Up
TMEM92	1.69035	6.00864	5.02408	7.94347e-07	3.13614e-05	5.458	Up
PGC	1.67554	4.13114	3.62649	0.000328263	0.00334786	-0.164942	Up
TMC5	1.66609	4.84552	4.9748	1.00892e-06	3.78666e-05	5.23234	Up
LOC84740	1.66135	3.74263	4.99577	9.11506e-07	3.51092e-05	5.32814	Up
TRIM16	1.6604	8.83028	9.92006	1.09215e-20	4.48436e-17	36.0761	Up
CXCL5	1.65029	3.15159	5.17475	3.77945e-07	1.70908e-05	6.15987	Up
SLC6A2	1.63317	2.67745	4.42068	1.3004e-05	0.000287686	2.83004	Up
DYNC1I1	1.60004	4.58833	6.24485	1.18297e-09	1.66346e-07	11.6427	Up
GAD1	1.59607	2.35763	6.7491	5.88037e-11	1.54774e-08	14.5127	Up
MMP7	1.57985	5.11754	4.26833	2.51495e-05	0.000474995	2.21393	Up
GULP1	1.57004	4.09012	5.74517	1.94134e-08	1.61359e-06	8.97619	Up
STEAP1	1.55154	7.77389	6.76976	5.18059e-11	1.45695e-08	14.6341	Up
HTR1D	1.54987	3.1769	5.5371	5.89822e-08	3.8687e-06	7.92016	Up
FLNC	1.54894	6.50067	5.37804	1.34951e-07	7.42773e-06	7.13498	Up
C2CD4A	1.53982	5.11473	5.78128	1.59561e-08	1.36491e-06	9.16277	Up
FERMT1	1.52184	5.36316	5.71848	2.24271e-08	1.81271e-06	8.83895	Up
SYT13	1.51263	3.63429	4.5183	8.43765e-06	0.000204758	3.23502	Up
PART1	1.50943	1.41793	5.93911	6.69533e-09	7.08532e-07	9.98957	Up
SFN	1.50692	7.89049	5.08762	5.81985e-07	2.42948e-05	5.75179	Up
CNTNAP3	1.50644	4.79858	7.18381	3.85562e-12	1.52223e-09	17.1243	Up
ME1	1.50141	8.51299	7.70847	1.22547e-13	7.18828e-11	20.4361	Up
TGM3	1.49683	6.71152	4.62191	5.2868e-06	0.000142355	3.67346	Up
SULT1C2	1.49583	6.66691	4.72839	3.24079e-06	9.67055e-05	4.13322	Up
MSC	1.46932	6.62179	5.89357	8.61785e-09	8.63113e-07	9.74914	Up
C3orf66	1.43919	1.49407	7.38819	1.02679e-12	5.01905e-10	18.3941	Up
LYPD1	1.42308	6.93077	5.48965	7.56528e-08	4.70858e-06	7.68389	Up
STEAP2	1.4103	6.86493	5.83431	1.19419e-08	1.10653e-06	9.43854	Up
FAM169B	1.40172	2.25454	5.63714	3.47073e-08	2.54479e-06	8.42384	Up
RELN	1.40048	8.06665	3.61138	0.000347298	0.0034934	-0.21667	Up
DKK1	1.38189	4.48834	3.78347	0.000180759	0.00214539	0.384025	Up
TMEM40	1.37339	1.59409	7.42108	8.27801e-13	4.24869e-10	18.6009	Up
MME	1.365	6.63168	3.22256	0.00138512	0.0100767	-1.47759	Up
PTGES	1.35136	4.82217	4.76658	2.71315e-06	8.47808e-05	4.30035	Up
GAGE12D	1.34582	1.53694	4.26639	2.53592e-05	0.000478516	2.20618	Up
TBX4	1.34296	2.2558	5.0415	7.29634e-07	2.93138e-05	5.53823	Up
PAEP	1.3374	2.06411	4.00756	7.44242e-05	0.00107981	1.20474	Up
PRKAA2	1.3362	7.37801	5.41204	1.1325e-07	6.54742e-06	7.30118	Up
XAGE1D	1.33442	4.01468	2.62938	0.00891662	0.0405894	-3.13866	Up
COLEC12	1.33009	4.78335	6.33361	7.06411e-10	1.10707e-07	12.1351	Up
S100P	1.31858	6.65737	3.27722	0.00114918	0.0087348	-1.30846	Up
GAGE4	1.31331	1.57946	4.41948	1.30725e-05	0.000288579	2.82513	Up
UGT2B11	1.3062	7.85703	5.28075	2.21781e-07	1.11325e-05	6.66433	Up
VLDLR	1.30184	5.51927	4.89045	1.51241e-06	5.30765e-05	4.85061	Up
CXCL6	1.29947	4.3384	3.59996	0.000362358	0.00360601	-0.25561	Up
CLIP4	1.2983	7.07661	6.5394	2.09271e-10	4.05315e-08	13.298	Up
C4orf7	1.29764	1.92606	4.25171	2.69958e-05	0.000498459	2.14786	Up
ACCN2	1.29755	4.81979	5.77421	1.65817e-08	1.41254e-06	9.12617	Up
OLR1	1.29643	3.59144	5.45797	8.92444e-08	5.37299e-06	7.52712	Up
G6PD	1.29447	9.36719	9.02831	1.02985e-17	2.34921e-14	29.4706	Up
PKD1L2	1.28973	3.62529	5.71225	2.31942e-08	1.85523e-06	8.80697	Up
C1orf64	1.28838	2.16922	4.4725	1.0346e-05	0.000242193	3.04404	Up
POF1B	1.28579	4.02302	4.1345	4.41962e-05	0.000724718	1.68878	Up
ARL14	1.28331	2.94494	5.13992	4.49444e-07	1.94664e-05	5.99603	Up
REG1B	1.27809	1.08815	4.70625	3.59065e-06	0.000104414	4.03685	Up
MATN3	1.26843	3.40272	5.02583	7.87607e-07	3.12154e-05	5.46604	Up
LEF1	1.26753	6.31842	5.80078	1.43462e-08	1.26951e-06	9.26397	Up
GAGE2D	1.26532	1.48869	4.03171	6.74693e-05	0.00100591	1.29576	Up
SLC2A5	1.26234	5.20481	4.24055	2.83069e-05	0.000515654	2.10365	Up
GSDMC	1.2576	2.28634	7.05265	8.88676e-12	3.20079e-09	16.3234	Up
HS3ST4	1.25605	0.901265	5.54687	5.60236e-08	3.7343e-06	7.96902	Up
IL8	1.25358	6.72522	4.38593	1.51406e-05	0.000323788	2.68779	Up
SLC30A2	1.25243	3.05405	4.287	2.32202e-05	0.000446777	2.28839	Up
C5orf30	1.24893	5.76713	7.07019	7.95286e-12	2.96859e-09	16.4298	Up
ESRRG	1.24741	3.06574	5.04869	7.04448e-07	2.85253e-05	5.5714	Up
ZSWIM5	1.24535	6.64159	5.94565	6.45618e-09	6.93955e-07	10.0242	Up
CCR3	1.24355	1.22537	8.3257	1.71627e-15	1.76175e-12	24.5422	Up
TMPRSS3	1.2372	5.525	3.9283	0.000102353	0.00137245	0.909494	Up
LRP12	1.23446	6.21284	8.50736	4.68965e-16	6.41857e-13	25.7914	Up
EPHB2	1.22699	6.47512	5.21093	3.15381e-07	1.45828e-05	6.33106	Up
CLDN4	1.22696	7.49441	3.61103	0.000347748	0.00349621	-0.217857	Up
NR0B1	1.22195	1.31154	5.2637	2.41781e-07	1.19035e-05	6.58258	Up
MAP2	1.21813	8.40582	6.85962	2.97631e-11	9.11994e-09	15.1649	Up
SLC5A11	1.21296	4.11996	4.50445	8.97587e-06	0.000215778	3.17708	Up
ITGA2	1.2126	6.92362	6.75817	5.56254e-11	1.5145e-08	14.566	Up
PKIB	1.21258	6.03945	5.29456	2.0678e-07	1.05602e-05	6.73065	Up
TXNRD1	1.21192	11.8246	10.6441	3.23535e-23	2.21406e-19	41.6944	Up
ASNS	1.21048	6.92365	5.84466	1.1283e-08	1.07739e-06	9.49258	Up
MRAP2	1.2088	5.21893	4.58191	6.33891e-06	0.00016349	3.50316	Up
TM4SF19	1.20816	2.70602	6.18595	1.6606e-09	2.1854e-07	11.319	Up
COL4A5	1.20017	5.51199	4.05989	6.01345e-05	0.000916527	1.40259	Up
SLC38A1	1.19875	9.17687	6.04354	3.73179e-09	4.25632e-07	10.5466	Up
FAM133A	1.19748	3.32193	3.45785	0.000608934	0.0053503	-0.730596	Up
RBM24	1.19636	6.37714	6.49751	2.68709e-10	5.06109e-08	13.0589	Up
CDH22	1.1959	1.50026	4.52274	8.27179e-06	0.000202649	3.25362	Up
B4GALNT1	1.18272	5.88149	4.72779	3.24981e-06	9.67421e-05	4.13061	Up
TSPAN5	1.18256	3.33643	5.21127	3.14854e-07	1.45828e-05	6.33264	Up
AKR1C1	1.18013	13.7313	6.39605	4.89891e-10	8.1768e-08	12.4848	Up
GUCY2C	1.17853	3.29477	3.60758	0.000352238	0.00353962	-0.229628	Up
KCNU1	1.17554	1.957	3.72409	0.000227081	0.00251862	0.173822	Up
TTC39A	1.17489	6.9634	5.06747	6.42548e-07	2.63303e-05	5.65827	Up
SLCO4A1	1.17216	3.80104	5.46806	8.46754e-08	5.14276e-06	7.57698	Up
EFNA5	1.17052	3.78744	4.41232	1.34899e-05	0.000294662	2.79573	Up
GNAL	1.16844	5.03853	6.4421	3.73346e-10	6.55801e-08	12.7445	Up
CHIT1	1.16487	3.58327	4.08906	5.33411e-05	0.00083618	1.51394	Up
C6orf223	1.16425	3.40346	3.58024	0.00038981	0.00381449	-0.322568	Up
DGKG	1.16406	5.06754	6.81944	3.81582e-11	1.11912e-08	14.9269	Up
CRYAB	1.16163	6.98617	5.50615	6.93925e-08	4.41062e-06	7.76586	Up
TMEM55A	1.16097	6.75057	7.89185	3.52882e-14	2.49816e-11	21.633	Up
MAGEA6	1.15943	3.51762	2.53718	0.0115915	0.0495055	-3.36786	Up
CNTNAP4	1.15727	2.38936	3.84183	0.000144042	0.00179114	0.593573	Up
TREM1	1.15659	2.87889	5.69912	2.48949e-08	1.93596e-06	8.73969	Up
TTLL7	1.15615	4.00882	5.6822	2.72656e-08	2.08866e-06	8.65321	Up
VASH2	1.15531	4.89714	6.31006	8.10422e-10	1.23244e-07	12.0039	Up
LRP8	1.15444	3.78267	7.14031	5.09208e-12	1.97246e-09	16.8574	Up
SPTA1	1.15041	1.419	5.5167	6.56561e-08	4.18609e-06	7.8184	Up
SLC1A5	1.14848	8.66233	7.06139	8.40912e-12	3.08284e-09	16.3763	Up
SOHLH2	1.14836	1.53678	4.3602	1.69343e-05	0.000351627	2.58315	Up
TKT	1.14643	12.6163	10.0818	3.03187e-21	1.55611e-17	37.3127	Up
BCMO1	1.14622	2.8342	5.268	2.36578e-07	1.16754e-05	6.60317	Up
ADRA1D	1.14318	2.54404	5.06401	6.53519e-07	2.66734e-05	5.64228	Up
MPZ	1.14268	6.7786	4.867	1.69092e-06	5.75698e-05	4.74549	Up
PVT1	1.13995	5.25055	6.72464	6.82915e-11	1.68919e-08	14.3695	Up
POPDC3	1.13922	1.61802	4.37776	1.56895e-05	0.000333098	2.6545	Up
PDZK1IP1	1.13798	8.01516	3.02012	0.00270515	0.0165485	-2.08051	Up
DKK4	1.13449	2.81039	3.5226	0.000481688	0.00447874	-0.516372	Up
MPP3	1.13363	4.60164	6.48115	2.96174e-10	5.42897e-08	12.9658	Up
APCDD1	1.12928	5.59911	4.27427	2.45205e-05	0.000465255	2.23755	Up
LY96	1.12778	6.69061	6.11967	2.42498e-09	2.94958e-07	10.9577	Up
SMPX	1.12468	2.79767	4.5717	6.63822e-06	0.000169506	3.45988	Up
NRXN2	1.12409	6.20376	4.99896	8.9754e-07	3.47015e-05	5.34271	Up
UCHL1	1.12349	4.66435	3.87837	0.000124774	0.001601	0.726266	Up
UGT1A6	1.12071	12.615	4.78936	2.4389e-06	7.79408e-05	4.40061	Up
C17orf96	1.12014	7.02413	6.34722	6.52398e-10	1.03827e-07	12.2111	Up
SLC44A4	1.11995	3.68196	5.79789	1.45746e-08	1.27326e-06	9.24894	Up
IGF2BP3	1.11634	6.2784	4.6553	4.53904e-06	0.000125758	3.81664	Up
C12orf75	1.11385	7.09294	5.18081	3.66696e-07	1.66187e-05	6.18844	Up
NEIL3	1.1102	4.6561	6.12546	2.3464e-09	2.9019e-07	10.9891	Up
AKR1C2	1.10981	12.6087	5.41155	1.13535e-07	6.54742e-06	7.2988	Up
TFF2	1.10879	1.62309	4.14121	4.29799e-05	0.000712744	1.71474	Up
NKAIN2	1.10796	2.76687	4.48392	9.83445e-06	0.000232605	3.09152	Up
DUOXA2	1.10736	3.29257	3.33115	0.000953462	0.00760178	-1.13899	Up
MMP1	1.10687	3.83033	4.72978	3.21999e-06	9.62844e-05	4.13927	Up
PAGE1	1.10603	1.3351	3.87165	0.000128123	0.00163401	0.70178	Up
SLC6A9	1.10587	6.17021	6.57286	1.7124e-10	3.49271e-08	13.4898	Up
CXCL1	1.10388	5.3564	3.61612	0.000341223	0.00344919	-0.200479	Up
LOC153910	1.1036	1.27898	6.49894	2.66435e-10	5.06109e-08	13.067	Up
LIN28B	1.10081	2.04848	3.30794	0.00103353	0.00804948	-1.21222	Up
ITGB6	1.09892	2.63365	4.70943	3.53828e-06	0.000103183	4.05066	Up
HAVCR1	1.09883	1.85622	4.71731	3.41161e-06	0.000100344	4.08493	Up
LRP2	1.09836	2.97945	3.78148	0.000182155	0.00215541	0.376931	Up
MMP10	1.09575	2.09462	4.76458	2.73855e-06	8.52046e-05	4.29158	Up
DNAH5	1.08952	5.12524	4.79076	2.42296e-06	7.7724e-05	4.40678	Up
JAKMIP3	1.08763	2.73446	6.32789	7.3041e-10	1.13601e-07	12.1032	Up
KLK4	1.08684	1.18501	4.41515	1.33231e-05	0.000292685	2.80737	Up
FMNL2	1.08591	7.68768	7.25594	2.42438e-12	1.01576e-09	17.5694	Up
MAGEA3	1.08429	3.34239	2.47516	0.0137722	0.0558779	-3.51759	No-change
LMTK3	1.08413	3.96864	4.13653	4.38242e-05	0.00072208	1.69664	Up
EREG	1.08396	1.9944	4.32259	1.99272e-05	0.000398739	2.43114	Up
LRP1B	1.0752	2.29224	4.44289	1.17928e-05	0.000267522	2.92151	Up
EGLN3	1.07195	6.55934	4.58658	6.2065e-06	0.00016134	3.52296	Up
OSMR	1.0701	7.6818	5.47519	8.15833e-08	5.00586e-06	7.61228	Up
MMP9	1.06627	7.54367	4.26547	2.54582e-05	0.000478733	2.20255	Up
SLC2A1	1.06571	7.23262	6.2091	1.45377e-09	1.96354e-07	11.446	Up
VSIG10L	1.06259	6.8779	5.7469	1.92313e-08	1.60495e-06	8.98516	Up
SEMA3E	1.06256	2.02909	3.74589	0.00020891	0.00238406	0.250625	Up
ASPHD1	1.06199	5.08969	3.61927	0.000337238	0.00341733	-0.189699	Up
SLC6A8	1.06133	8.17022	4.63758	4.92213e-06	0.000134915	3.74056	Up
LOC339535	1.06071	2.2756	3.87321	0.000127339	0.0016268	0.707456	Up
MYEF2	1.05795	4.38555	4.21953	3.09432e-05	0.000553291	2.02065	Up
CORIN	1.05576	2.98624	5.99992	4.76812e-09	5.26288e-07	10.313	Up
FBXO32	1.05416	6.83758	7.33443	1.45787e-12	6.87511e-10	18.0576	Up
CTTNBP2	1.05292	3.93608	4.15511	4.05592e-05	0.000679185	1.76867	Up
DNER	1.05078	1.70513	3.90886	0.000110585	0.00146282	0.837913	Up
GAGE1	1.04927	0.962325	4.29972	2.19876e-05	0.000428686	2.33928	Up
PAQR5	1.04706	6.57743	3.60712	0.000352845	0.00354052	-0.231207	Up
LHFPL2	1.04664	7.94701	8.29548	2.1259e-15	2.07832e-12	24.3361	Up
KIAA1549	1.04583	5.99213	4.8256	2.05689e-06	6.81096e-05	4.56096	Up
LYZ	1.04381	12.0643	4.2587	2.62046e-05	0.000488186	2.1756	Up
CCL20	1.04213	8.26491	3.48795	0.000546307	0.0049472	-0.631473	Up
CA12	1.0408	6.87114	3.31179	0.00101985	0.00798443	-1.20013	Up
ROR1	1.04022	2.7586	4.9636	1.06498e-06	3.94657e-05	5.18132	Up
PPFIA4	1.03942	2.64271	5.42449	1.06183e-07	6.26421e-06	7.36228	Up
NKD1	1.03938	5.71789	3.18723	0.00156067	0.0110029	-1.58547	Up
AXIN2	1.0387	6.4666	4.07514	5.64864e-05	0.000874559	1.46071	Up
NTS	1.03522	3.47742	2.65684	0.00823493	0.0382496	-3.06889	Up
HK2	1.03427	6.48803	4.54311	7.5498e-06	0.000188104	3.33923	Up
CACNA1E	1.03259	1.92586	4.82174	2.09463e-06	6.90253e-05	4.54385	Up
AREG	1.03153	3.13297	4.7354	3.13707e-06	9.45728e-05	4.1638	Up
MGC87042	1.02752	4.06735	6.34178	6.73475e-10	1.06357e-07	12.1807	Up
SCIN	1.0226	2.96842	5.42538	1.05698e-07	6.25352e-06	7.36663	Up
PITX1	1.02197	4.47781	2.99248	0.00295594	0.0177807	-2.15994	Up
CHI3L1	1.02155	11.1029	2.64506	0.00852139	0.0392164	-3.09891	Up
STAC	1.02074	2.66196	4.8043	2.27379e-06	7.36119e-05	4.46659	Up
SRXN1	1.01923	11.3203	8.47539	5.90025e-16	7.57075e-13	25.5703	Up
TNFRSF9	1.01907	2.34315	5.16699	3.92865e-07	1.76103e-05	6.12325	Up
SLC16A3	1.01817	8.3262	6.19659	1.5622e-09	2.08679e-07	11.3773	Up
DUOX2	1.01722	4.57559	2.853	0.00457831	0.0245092	-2.55021	Up
TNFRSF11B	1.01402	6.25413	4.08924	5.33018e-05	0.00083618	1.51463	Up
GAGE2A	1.01391	0.967036	4.42933	1.25186e-05	0.000280881	2.86563	Up
EPDR1	1.0128	8.84592	7.75543	8.92663e-14	5.55345e-11	20.7407	Up
PAX2	1.01149	1.16403	5.34043	1.63662e-07	8.70463e-06	6.95217	Up
BAMBI	1.00753	9.18214	5.14673	4.34506e-07	1.90607e-05	6.02799	Up
TMEM144	1.00558	5.82105	5.9149	7.65833e-09	7.86878e-07	9.86156	Up
ASPH	1.00528	12.0503	8.82137	4.77432e-17	8.91062e-14	27.9924	Up
LIF	1.00413	5.94997	4.27715	2.42204e-05	0.000461267	2.24904	Up
DUSP13	1.00248	1.25779	5.53474	5.972e-08	3.90173e-06	7.90835	Up
FER1L4	1.00195	4.2564	4.18022	3.65134e-05	0.000627296	1.86648	Up
C12orf36	1.0017	1.11303	5.22987	2.86765e-07	1.35965e-05	6.42107	Up
ZPLD1	1.00115	1.95865	3.84786	0.00014068	0.00175785	0.615385	Up
SLC45A2	0.999891	3.16164	4.62614	5.18601e-06	0.000140275	3.69153	No-change
SGPP2	0.998389	2.61692	4.30649	2.13582e-05	0.000420809	2.3664	No-change
TRIM6	0.997453	5.30959	5.57113	4.9289e-08	3.33962e-06	8.09063	No-change
CST4	0.996126	0.883326	5.39135	1.26013e-07	7.12685e-06	7.19994	No-change
S100A9	0.995834	7.16348	4.79862	2.33529e-06	7.53829e-05	4.44147	No-change
C1QTNF3	0.992045	7.24666	4.52928	8.03297e-06	0.000199175	3.28108	No-change
SEZ6L2	0.991769	7.57509	2.77295	0.00584079	0.029484	-2.76613	No-change
RHOBTB1	0.99146	8.02176	5.00274	8.81199e-07	3.41985e-05	5.36005	No-change
SLC6A6	0.990979	7.14904	5.10951	5.22463e-07	2.22534e-05	5.85374	No-change
S100A2	0.990905	2.62141	5.03131	7.66835e-07	3.06286e-05	5.49128	No-change
SLC44A5	0.990816	4.42254	3.03756	0.00255706	0.0158349	-2.03002	No-change
SLC34A2	0.98934	3.33334	2.82055	0.00505677	0.0264498	-2.63846	No-change
ITGAM	0.988569	7.1138	6.18349	1.68414e-09	2.18831e-07	11.3056	No-change
FABP6	0.987978	1.18165	5.17342	3.80457e-07	1.71622e-05	6.1536	No-change
ETV1	0.987523	6.96795	5.85234	1.08166e-08	1.04748e-06	9.53276	No-change
ABCC1	0.983899	7.97985	6.30345	8.42196e-10	1.26206e-07	11.9672	No-change
PFKP	0.982001	7.58529	5.15944	4.0791e-07	1.82449e-05	6.08771	No-change
C3orf52	0.979073	2.86502	4.36014	1.69391e-05	0.000351627	2.58288	No-change
FOLR1	0.978618	2.73008	3.73139	0.000220836	0.00246668	0.199496	No-change
DCAF4L2	0.978331	3.37108	2.22804	0.0264883	0.0906041	-4.07854	No-change
MUC1	0.975951	4.84195	4.0714	5.73611e-05	0.000886098	1.44644	No-change
PHLDA2	0.97583	6.61995	5.00698	8.63242e-07	3.36211e-05	5.37949	No-change
MAGEA12	0.974062	2.49108	2.61033	0.00941901	0.0423125	-3.18667	No-change
NTM	0.973804	3.8536	3.83311	0.000149042	0.00184661	0.562057	No-change
UGT2A1	0.970572	4.02109	3.07798	0.0022421	0.0144358	-1.91197	No-change
OSR2	0.970252	3.49844	3.94829	9.44951e-05	0.00129048	0.983456	No-change
TNFSF9	0.964942	3.44999	5.14593	4.3623e-07	1.90746e-05	6.02425	No-change
CHST4	0.962426	2.60368	3.12148	0.00194325	0.0129151	-1.78324	No-change
CCDC110	0.959553	3.23178	6.19624	1.56534e-09	2.08679e-07	11.3754	No-change
ETV4	0.959013	7.42418	3.24291	0.00129247	0.00955164	-1.41493	No-change
ARNT2	0.958752	5.1265	3.48387	0.000554419	0.00500978	-0.644942	No-change
TRPC3	0.957723	1.23069	5.72441	2.17204e-08	1.77657e-06	8.8694	No-change
CTAG2	0.955673	2.59876	2.51429	0.0123576	0.0519347	-3.42353	No-change
GAGE12J	0.955452	1.20179	3.83506	0.000147907	0.00183477	0.569115	No-change
ISL2	0.954881	2.07299	4.8854	1.54924e-06	5.40918e-05	4.82794	No-change
GNG4	0.954456	4.56204	2.55786	0.0109362	0.0472775	-3.31715	No-change
PLCH1	0.954393	3.28418	5.34355	1.61072e-07	8.58911e-06	6.96729	No-change
ITGAV	0.953913	10.5149	8.74214	8.53937e-17	1.34856e-13	27.4321	No-change
NPY6R	0.953912	2.17752	3.67137	0.000277372	0.00295202	-0.0102052	No-change
SP5	0.953664	6.74449	4.3994	1.42749e-05	0.00030784	2.74284	No-change
TFF1	0.953638	1.6809	3.582	0.000387281	0.00379517	-0.3166	No-change
ZNF385D	0.953544	2.59606	3.67724	0.000271296	0.00290542	0.0101561	No-change
KCNK9	0.95209	2.34321	3.59367	0.000370912	0.00366802	-0.277007	No-change
PANX2	0.951273	8.23568	4.31218	2.0841e-05	0.000412998	2.38928	No-change
HEPACAM	0.948932	4.21925	2.22585	0.0266357	0.0909869	-4.08324	No-change
GPRIN1	0.948603	6.30095	6.23695	1.23824e-09	1.71764e-07	11.5991	No-change
UGT1A8	0.948088	3.5184	3.6773	0.000271236	0.00290542	0.0103596	No-change
GOLGA7B	0.946996	4.62111	3.77425	0.000187316	0.00219874	0.351173	No-change
CTSC	0.946306	10.6803	7.72203	1.11852e-13	6.75387e-11	20.5239	No-change
ACAN	0.945982	3.97779	3.94133	9.71637e-05	0.00132104	0.957666	No-change
CTSE	0.945845	2.46512	3.38111	0.000800241	0.00660593	-0.979653	No-change
SNCG	0.945824	7.25892	4.45393	1.1232e-05	0.000257918	2.96712	No-change
TM4SF1	0.944437	11.113	6.7943	4.45517e-11	1.27034e-08	14.7785	No-change
SLC7A1	0.94251	7.14209	4.8967	1.46803e-06	5.20035e-05	4.87868	No-change
SULT2B1	0.942066	2.45204	3.98793	8.05763e-05	0.00114559	1.1311	No-change
KNDC1	0.941743	5.08526	2.53759	0.0115783	0.0494699	-3.36686	No-change
TNNT1	0.939998	1.9851	3.6936	0.000255011	0.00276858	0.0670782	No-change
MLLT3	0.939851	5.40191	5.38421	1.3073e-07	7.29318e-06	7.1651	No-change
UGT1A1	0.939372	11.1961	3.26907	0.0011818	0.0089069	-1.33383	No-change
SSX1	0.938572	3.55173	2.18146	0.0297884	0.0991015	-4.17785	No-change
CABYR	0.937819	5.37598	3.46829	0.000586489	0.00521917	-0.696306	No-change
CACNG4	0.937686	3.71973	2.91738	0.00374888	0.0212023	-2.37228	No-change
LOC723809	0.934715	1.67038	4.17058	3.80187e-05	0.000648276	1.82887	No-change
PNCK	0.934384	2.07283	3.15738	0.00172478	0.0118348	-1.67573	No-change
UGT2B28	0.933391	4.41847	4.38559	1.51631e-05	0.000323855	2.6864	No-change
GAGE2B	0.930556	0.891771	3.46759	0.000587965	0.00522777	-0.698602	No-change
PRR15	0.92939	3.35257	3.54437	0.000444828	0.00420844	-0.443512	No-change
GOLM1	0.929175	10.6525	5.56512	5.08799e-08	3.41361e-06	8.06046	No-change
MCTP1	0.928937	5.32868	4.63208	5.04742e-06	0.000137131	3.71696	No-change
SIX1	0.928708	3.20317	3.91894	0.000106244	0.00141685	0.874965	No-change
SLC16A7	0.928698	4.965	4.80704	2.24471e-06	7.28022e-05	4.4787	No-change
CLEC2L	0.927408	1.62496	3.76965	0.000190667	0.00222915	0.334826	No-change
CD44	0.926618	9.6573	5.40147	1.19606e-07	6.82089e-06	7.24941	No-change
CDH17	0.926481	1.82286	3.71205	0.000237748	0.00261823	0.131568	No-change
APOA4	0.924819	7.25132	2.03494	0.0425814	0.127919	-4.47693	No-change
CIDEC	0.92389	4.66973	3.4287	0.000675913	0.00579395	-0.825809	No-change
TNFRSF21	0.922122	9.16058	6.2286	1.29936e-09	1.79033e-07	11.5531	No-change
CHI3L2	0.921382	2.52415	4.50888	8.8003e-06	0.000212054	3.19559	No-change
STK39	0.92059	7.35814	4.96235	1.07143e-06	3.96331e-05	5.17563	No-change
STRA6	0.919645	2.4878	3.96622	8.79389e-05	0.00122482	1.05006	No-change
WIF1	0.918143	0.900927	4.60558	5.69434e-06	0.000151235	3.60377	No-change
ANKRD1	0.9175	4.29739	3.41648	0.000705981	0.00600157	-0.865489	No-change
FSTL4	0.916205	4.17527	3.79859	0.000170482	0.00205037	0.438015	No-change
FCHO1	0.915855	4.44398	4.45679	1.1091e-05	0.000254982	2.97894	No-change
KRT20	0.912889	1.88304	3.13675	0.00184738	0.0124309	-1.73765	No-change
IGF2BP1	0.911728	5.89156	2.28683	0.0227791	0.0808113	-3.95027	No-change
CHRNA5	0.911695	3.21458	5.56962	4.96821e-08	3.35517e-06	8.08309	No-change
B3GNT3	0.911182	6.74354	2.90918	0.00384626	0.0216102	-2.39514	No-change
FXYD2	0.909814	5.98901	2.05136	0.0409466	0.123965	-4.44441	No-change
SLC22A15	0.908478	5.28111	3.89702	0.000115904	0.00151851	0.79445	No-change
C4orf48	0.907582	3.8518	4.00372	7.55932e-05	0.00109137	1.19029	No-change
SQSTM1	0.905248	14.913	8.33893	1.56243e-15	1.68824e-12	24.6326	No-change
S100A11	0.902697	10.1491	6.1336	2.24003e-09	2.78715e-07	11.0334	No-change
FAM27C	0.902318	2.68667	5.11791	5.01212e-07	2.14372e-05	5.89298	No-change
DNM1	0.902258	6.01774	4.65317	4.58361e-06	0.000126821	3.80746	No-change
RPS4Y1	0.900966	7.94518	1.70097	0.089803	0.216684	-5.0825	No-change
P2RY6	0.898727	5.22973	5.53004	6.12123e-08	3.97686e-06	7.88492	No-change
PCP4	0.898016	1.10108	3.99575	7.807e-05	0.00112004	1.16039	No-change
C12orf39	0.896722	2.66673	4.6753	4.14111e-06	0.000117103	3.90282	No-change
DNAJB13	0.89522	1.24685	5.83329	1.20088e-08	1.10653e-06	9.43323	No-change
MTMR11	0.894432	7.5158	5.26	2.46351e-07	1.20706e-05	6.56485	No-change
HEPN1	0.894188	3.75864	2.18907	0.0292265	0.097612	-4.16178	No-change
TUSC3	0.893004	6.09978	3.70073	0.000248201	0.00270466	0.0919766	No-change
RFPL1S	0.891518	2.31277	4.94636	1.15716e-06	4.25744e-05	5.10302	No-change
FCGBP	0.890115	7.1331	4.52408	8.22213e-06	0.000202057	3.25927	No-change
CD177	0.888862	2.00892	4.90937	1.38178e-06	4.94216e-05	4.93575	No-change
MAFG	0.88886	8.97258	10.9517	2.55979e-24	2.62762e-20	44.143	No-change
FHDC1	0.888344	4.39473	5.31986	1.81789e-07	9.49327e-06	6.85265	No-change
ISX	0.887091	4.65654	2.34482	0.0195729	0.0724193	-3.82058	No-change
LOC100133469	0.885771	2.74153	2.35276	0.0191661	0.0713732	-3.80257	No-change
UGT1A3	0.885091	7.75609	2.59972	0.00970956	0.0433342	-3.21325	No-change
SLC38A5	0.883966	4.10511	4.73202	3.18675e-06	9.56492e-05	4.14903	No-change
MYO3B	0.881182	1.68586	5.3039	1.97183e-07	1.02292e-05	6.77566	No-change
ANKRD22	0.880555	4.31503	3.40323	0.000740014	0.00622229	-0.908394	No-change
MUC6	0.877577	3.52254	2.57687	0.0103629	0.0454787	-3.27016	No-change
EIF5A2	0.87663	6.5477	4.27465	2.44806e-05	0.000465255	2.23907	No-change
KIAA1244	0.876333	4.44172	3.33708	0.000933927	0.00747506	-1.12017	No-change
CLCF1	0.875951	6.26823	6.31074	8.07208e-10	1.23244e-07	12.0077	No-change
RHOV	0.875382	2.68189	3.55645	0.000425537	0.00407737	-0.402915	No-change
VEPH1	0.874876	2.79803	3.43556	0.000659559	0.00568461	-0.803469	No-change
GPR84	0.872543	2.34346	5.23655	2.77288e-07	1.32944e-05	6.45287	No-change
PI15	0.870964	3.8482	3.39552	0.0007605	0.00635711	-0.933271	No-change
NCRNA00189	0.870656	1.98742	4.26088	2.59623e-05	0.000484991	2.18426	No-change
DNAJB3	0.869355	1.81842	5.95925	5.98525e-09	6.46723e-07	10.0964	No-change
FIGF	0.869336	4.60547	3.92454	0.000103897	0.00138958	0.895637	No-change
MAGEA2	0.868022	2.02463	2.48308	0.0134746	0.0550721	-3.49866	No-change
SOX4	0.867684	9.03724	4.84122	1.91066e-06	6.399e-05	4.63041	No-change
TPRXL	0.866117	1.49987	4.77245	2.63982e-06	8.29946e-05	4.32612	No-change
HRCT1	0.866083	6.73813	4.15813	4.0051e-05	0.00067454	1.7804	No-change
ACSS3	0.865716	9.41885	3.74259	0.000211565	0.00240234	0.238992	No-change
LPCAT2	0.864964	7.18078	5.8918	8.7026e-09	8.63113e-07	9.73982	No-change
DNAH12	0.8636	2.34642	3.93802	9.84596e-05	0.00133512	0.945399	No-change
ADORA1	0.863316	4.58647	3.60074	0.000361311	0.00359734	-0.252956	No-change
UGT1A7	0.862112	1.86757	3.46224	0.000599406	0.00529803	-0.716198	No-change
MAGEC2	0.86015	3.43648	2.13347	0.0335544	0.10794	-4.27804	No-change
PAGE5	0.859773	2.59838	2.63637	0.00873859	0.0400007	-3.12098	No-change
COL24A1	0.859649	2.51785	3.81457	0.000160216	0.00195453	0.495318	No-change
CPNE7	0.858661	4.24292	3.76537	0.000193837	0.00225721	0.319628	No-change
RASSF6	0.856739	4.15443	4.47541	1.02134e-05	0.000240185	3.05611	No-change
TRIM7	0.856204	4.31496	5.58733	4.52358e-08	3.1269e-06	8.17213	No-change
CSMD2	0.854962	3.68578	3.85776	0.00013532	0.00170333	0.65127	No-change
EEF1A2	0.85308	7.98431	1.9317	0.0541724	0.152348	-4.67546	No-change
C9	0.852406	9.79322	1.88744	0.0598967	0.163804	-4.75747	No-change
GTSF1	0.850948	2.85395	2.34026	0.0198096	0.0730539	-3.83088	No-change
RARRES1	0.850481	6.7498	4.51312	8.63523e-06	0.000209235	3.21333	No-change
UGT1A5	0.849649	4.82112	3.03676	0.00256372	0.0158629	-2.03235	No-change
MMP3	0.849116	1.01802	4.59683	5.92494e-06	0.000156148	3.56652	No-change
PAX8	0.848657	6.01542	6.01945	4.27335e-09	4.79409e-07	10.4174	No-change
PAGE2B	0.848521	1.69649	2.70163	0.0072229	0.0347274	-2.95359	No-change
SMOX	0.845845	7.71613	5.67908	2.7727e-08	2.10828e-06	8.63725	No-change
CECR7	0.842604	1.73495	3.81438	0.000160332	0.00195453	0.494649	No-change
TMTC2	0.842542	4.6544	5.54125	5.77072e-08	3.80942e-06	7.9409	No-change
LOC645166	0.842402	4.83285	4.75367	2.8815e-06	8.87064e-05	4.24372	No-change
LPCAT1	0.84143	9.64929	6.81028	4.03753e-11	1.16747e-08	14.8728	No-change
MAGEA1	0.840776	4.36463	2.03467	0.0426083	0.127967	-4.47746	No-change
RNF183	0.840641	1.50347	5.1432	4.42185e-07	1.91925e-05	6.01143	No-change
IQCH	0.840631	4.27626	4.50455	8.97186e-06	0.000215778	3.1775	No-change
CALCA	0.840534	2.73972	3.04223	0.00251869	0.0156883	-2.01645	No-change
UBD	0.839176	12.9182	3.93177	0.000100949	0.00135989	0.922287	No-change
IL4I1	0.838253	6.2459	5.54275	5.72529e-08	3.80389e-06	7.94841	No-change
ADAM9	0.837883	9.41934	6.86806	2.82453e-11	8.98859e-09	15.2151	No-change
TESC	0.837827	7.55175	3.08507	0.00219063	0.0141872	-1.89108	No-change
RFPL4B	0.837573	2.04092	2.80518	0.00529887	0.0274365	-2.67992	No-change
CTNNA2	0.837034	3.18029	2.24149	0.0255966	0.0883337	-4.04949	No-change
ANKFN1	0.836983	1.20837	2.93283	0.00357142	0.0205497	-2.32901	No-change
ADCY8	0.83637	1.52178	3.23904	0.00130964	0.00963949	-1.42688	No-change
CAPN9	0.835653	1.43823	4.65753	4.49291e-06	0.000124986	3.82623	No-change
NAP1L2	0.835377	4.39845	3.43785	0.000654185	0.00564689	-0.796007	No-change
MYEOV	0.834459	3.07471	3.13943	0.001831	0.0123492	-1.72963	No-change
SYT1	0.833592	4.86152	2.90256	0.00392659	0.0219176	-2.41356	No-change
IMPDH1	0.833231	7.90293	5.84243	1.14219e-08	1.08561e-06	9.48092	No-change
KIF21B	0.829768	7.49918	5.15426	4.18558e-07	1.85715e-05	6.06335	No-change
KEL	0.828567	2.55825	3.41831	0.000701405	0.00596761	-0.859563	No-change
SELM	0.828013	8.9221	4.21332	3.17659e-05	0.000564635	1.99621	No-change
WIPF3	0.827434	3.26652	3.72556	0.000225813	0.00251134	0.178976	No-change
EPO	0.827143	3.47602	2.70422	0.00716789	0.0345601	-2.94685	No-change
LAMC2	0.827081	4.5405	2.90959	0.00384137	0.021605	-2.39401	No-change
PPAP2C	0.826767	6.62515	2.37701	0.0179697	0.0679657	-3.74722	No-change
E2F5	0.823001	6.18428	5.70376	2.42806e-08	1.90989e-06	8.76344	No-change
VWA5A	0.822666	7.13906	5.22779	2.89779e-07	1.36762e-05	6.41117	No-change
CSF1	0.822372	8.26087	6.24643	1.17225e-09	1.66346e-07	11.6514	No-change
PYCR1	0.821963	7.84886	2.87533	0.00427338	0.0233437	-2.48892	No-change
PALLD	0.820515	10.1604	6.02489	4.14478e-09	4.6754e-07	10.4466	No-change
KIAA1199	0.820003	5.29844	3.11548	0.00198217	0.0131185	-1.8011	No-change
PCSK1	0.819983	1.54746	3.69775	0.000251026	0.00273149	0.0815645	No-change
CLEC5A	0.819767	2.90013	4.25126	2.70474e-05	0.000498459	2.14608	No-change
CD109	0.819249	7.53122	4.24416	2.78761e-05	0.00050916	2.11794	No-change
GRAMD1B	0.818375	4.59547	3.07842	0.00223884	0.0144221	-1.91066	No-change
SH3RF3	0.818107	6.49781	4.58462	6.26164e-06	0.000162264	3.51466	No-change
UGT1A9	0.817061	11.4461	3.47083	0.000581139	0.0051873	-0.687937	No-change
COL9A2	0.816405	4.92774	3.64704	0.000303964	0.00316449	-0.0943252	No-change
GXYLT2	0.815659	2.28662	4.06737	5.83167e-05	0.000896139	1.43109	No-change
SPAG4	0.814922	6.33511	5.05639	6.78389e-07	2.75789e-05	5.607	No-change
ZG16B	0.814148	3.04517	3.46686	0.000589515	0.00523929	-0.701006	No-change
SLC22A4	0.813892	4.60634	4.82683	2.04492e-06	6.79323e-05	4.56646	No-change
SRC	0.812845	9.18962	5.4119	1.13333e-07	6.54742e-06	7.30049	No-change
RAB38	0.81224	3.52453	5.06643	6.45814e-07	2.64115e-05	5.65348	No-change
SLC6A20	0.811857	1.57765	3.95948	9.03517e-05	0.0012491	1.02499	No-change
TMEM64	0.811563	9.73879	6.92059	2.03716e-11	6.74564e-09	15.5282	No-change
PRR7	0.811009	5.55472	5.66281	3.02554e-08	2.28362e-06	8.5543	No-change
CACNA1I	0.808458	2.39316	3.38134	0.000799579	0.00660312	-0.978899	No-change
HRASLS2	0.807327	3.20061	3.08885	0.00216369	0.0140482	-1.87996	No-change
FOXJ1	0.806983	3.27396	2.78294	0.00566771	0.02883	-2.73952	No-change
SACS	0.806128	6.85769	6.71181	7.38553e-11	1.80506e-08	14.2946	No-change
TSPAN13	0.805073	8.94447	3.94056	9.74645e-05	0.00132338	0.954805	No-change
EID3	0.805031	3.63205	7.11083	6.14418e-12	2.33592e-09	16.6773	No-change
DAGLA	0.804074	6.51928	4.35336	1.74445e-05	0.000358411	2.55541	No-change
MBOAT4	0.803668	2.87396	3.87257	0.000127657	0.00162985	0.705144	No-change
PDE4D	0.803511	6.3145	5.89327	8.63224e-09	8.63113e-07	9.74755	No-change
PKP3	0.803334	2.79161	2.84556	0.00468412	0.0249197	-2.57051	No-change
AFF2	0.803143	2.42964	3.36454	0.000848299	0.00692333	-1.03273	No-change
LOX	0.802954	6.72357	4.58015	6.38958e-06	0.000164178	3.49569	No-change
NFE2	0.802634	2.50253	4.42495	1.27624e-05	0.000284796	2.84759	No-change
IGSF3	0.802322	7.78284	3.91612	0.000107441	0.00142953	0.864598	No-change
DPYSL4	0.801017	2.83076	3.73168	0.000220588	0.00246568	0.200532	No-change
RGS20	0.800666	1.20531	5.68953	2.6213e-08	2.02313e-06	8.69064	No-change
BIK	0.798385	3.94298	3.60312	0.000358126	0.0035743	-0.244835	No-change
BATF	0.797881	5.84303	4.05657	6.09556e-05	0.000924921	1.39	No-change
KCNF1	0.797838	3.28751	3.06621	0.0023299	0.0148411	-1.94649	No-change
SPDEF	0.797819	2.29698	3.26448	0.00120058	0.0090252	-1.34812	No-change
SDK2	0.797673	3.80183	3.18048	0.00159648	0.0111672	-1.60595	No-change
CDSN	0.797649	1.76636	4.67623	4.12352e-06	0.000116767	3.90682	No-change
C3orf32	0.797319	4.88446	2.7835	0.00565809	0.0288025	-2.73801	No-change
CHL1	0.795181	2.72659	2.5015	0.012805	0.0531406	-3.45443	No-change
STC2	0.793628	7.42191	5.23618	2.77803e-07	1.32944e-05	6.45111	No-change
F2RL2	0.79308	4.19637	3.73902	0.000214482	0.00242143	0.226382	No-change
CTAG1B	0.792705	2.18337	2.4448	0.0149668	0.059456	-3.58959	No-change
FA2H	0.792099	2.48661	3.04083	0.00253015	0.0157312	-2.02053	No-change
TREML4	0.791787	0.734604	6.10138	2.69062e-09	3.24931e-07	10.8586	No-change
ARMC4	0.791776	1.2102	4.4618	1.08479e-05	0.000251647	2.99969	No-change
CYP1A1	0.791658	6.51156	1.98455	0.0479449	0.139508	-4.57509	No-change
NCAM1	0.791292	4.08857	3.59669	0.000366778	0.00364466	-0.26673	No-change
GPR109A	0.788906	3.80869	4.10591	4.97594e-05	0.000795608	1.57854	No-change
TCN1	0.788405	1.08189	4.02161	7.02996e-05	0.00103699	1.25763	No-change
PTGS1	0.788377	6.28194	4.79419	2.38426e-06	7.66023e-05	4.42194	No-change
ALPI	0.788189	2.17516	2.53046	0.0118119	0.0501645	-3.38425	No-change
CLDN2	0.786044	9.10621	2.64721	0.00846858	0.0390261	-3.09345	No-change
SLC26A7	0.785558	2.4136	5.52623	6.2453e-08	4.02276e-06	7.86587	No-change
TNFRSF18	0.784905	4.444	4.3494	1.77468e-05	0.000362891	2.53936	No-change
GCM1	0.784737	1.15716	5.62849	3.63452e-08	2.6416e-06	8.38002	No-change
UBASH3B	0.784263	5.82859	5.23516	2.79232e-07	1.33317e-05	6.44626	No-change
OSR1	0.781349	3.76379	3.81428	0.000160395	0.00195453	0.49429	No-change
ELOVL7	0.780464	5.98481	2.55094	0.0111517	0.0480472	-3.33416	No-change
PMFBP1	0.780189	3.16706	4.32057	2.01016e-05	0.000400462	2.423	No-change
SNHG3-RCC1	0.779348	6.255	3.56413	0.000413692	0.0039855	-0.377055	No-change
DKFZp686O24166	0.778246	3.28257	3.94848	9.4424e-05	0.00129048	0.984154	No-change
SGK223	0.77811	7.93373	5.57973	4.70953e-08	3.23367e-06	8.13387	No-change
SLC30A3	0.776777	2.85615	3.23846	0.0013122	0.0096523	-1.42865	No-change
CLDN10	0.77645	2.69294	2.39409	0.0171672	0.0656316	-3.70792	No-change
SULT4A1	0.776233	2.5785	2.44649	0.0148977	0.0593061	-3.58559	No-change
GRIA3	0.775984	4.07647	2.6572	0.00822628	0.0382267	-3.06797	No-change
DAB2	0.775973	9.72928	5.82008	1.29102e-08	1.17277e-06	9.36434	No-change
VTCN1	0.775122	2.91798	2.59289	0.009901	0.0439117	-3.23032	No-change
ATP10A	0.774441	5.19705	3.93588	9.93031e-05	0.00134478	0.937501	No-change
PMAIP1	0.771105	3.72028	4.36206	1.67986e-05	0.000350127	2.59067	No-change
DDX3Y	0.771082	6.41587	1.71825	0.0866011	0.211061	-5.05377	No-change
SNHG4	0.770794	2.01828	5.70545	2.40602e-08	1.90716e-06	8.77211	No-change
PPP1R1B	0.770471	2.16257	2.95933	0.00328478	0.0192456	-2.25429	No-change
FSIP1	0.769917	2.24633	4.83588	1.95947e-06	6.54114e-05	4.60665	No-change
DNAJC6	0.768791	6.35838	4.60688	5.66071e-06	0.000150928	3.60933	No-change
PIGR	0.768408	10.0757	2.43605	0.0153274	0.0604671	-3.61016	No-change
CYP2S1	0.767928	5.16232	3.95456	9.21528e-05	0.00126803	1.0067	No-change
HTR3A	0.767797	1.29567	3.87073	0.000128585	0.00163733	0.698452	No-change
NAP1L6	0.767714	1.38528	3.72316	0.000227884	0.00252616	0.170572	No-change
NXPH4	0.767633	5.1853	3.08043	0.00222417	0.0143501	-1.90475	No-change
SLC13A3	0.767525	8.00387	2.12718	0.0340767	0.109158	-4.29101	No-change
QPCT	0.766663	5.43456	4.41229	1.34916e-05	0.000294662	2.79561	No-change
MAGED4B	0.766533	4.77629	2.34186	0.0197265	0.0728915	-3.82728	No-change
MYO18B	0.765626	3.13993	2.38	0.017827	0.0676317	-3.74037	No-change
ROBO1	0.765401	9.94904	3.9318	0.000100935	0.00135989	0.922409	No-change
SLC12A1	0.764079	2.72083	2.40643	0.0166067	0.0639895	-3.67933	No-change
WNT3A	0.763924	1.78179	3.10286	0.00206637	0.0135666	-1.83855	No-change
CXCL3	0.761903	2.74697	3.98485	8.15848e-05	0.00115682	1.11957	No-change
PF4V1	0.761715	1.51997	3.64791	0.000302972	0.00315898	-0.0913239	No-change
CACNB4	0.760765	3.29578	4.09856	5.12923e-05	0.000812524	1.55034	No-change
RNF157	0.760451	7.96319	3.8555	0.000136527	0.00171326	0.643067	No-change
FAM164A	0.75983	5.37374	5.08785	5.81325e-07	2.42948e-05	5.75286	No-change
ADAM12	0.759408	4.73477	3.52833	0.000471719	0.00440601	-0.497237	No-change
ZNF215	0.758916	2.84228	3.92973	0.00010177	0.00136826	0.914786	No-change
PIR	0.758613	9.33711	6.4769	3.03745e-10	5.51849e-08	12.9417	No-change
KRT15	0.754485	1.35236	3.68107	0.0002674	0.00287571	0.0234526	No-change
BCAN	0.754282	4.4444	3.05053	0.00245179	0.0153977	-1.99229	No-change
FIBCD1	0.753115	1.6999	3.53379	0.000462402	0.00433872	-0.478981	No-change
BAIAP2L2	0.752546	7.04403	3.41229	0.000716601	0.00606923	-0.879099	No-change
GAP43	0.750135	1.66305	4.59702	5.9197e-06	0.000156148	3.56735	No-change
TMEM163	0.749555	3.44761	2.77577	0.00579158	0.0293004	-2.75865	No-change
CSAG1	0.748752	2.51304	2.18535	0.0294997	0.0983482	-4.16963	No-change
LOC646851	0.748593	2.46463	4.55009	7.31673e-06	0.00018348	3.36862	No-change
CARD14	0.747431	3.47731	5.2521	2.5637e-07	1.24427e-05	6.52711	No-change
PTGR1	0.747087	12.034	4.2019	3.33332e-05	0.000587841	1.95134	No-change
HHLA2	0.746194	1.21113	4.09597	5.18438e-05	0.000819995	1.5404	No-change
C20orf177	0.745076	5.38107	4.58441	6.26768e-06	0.000162264	3.51376	No-change
S100A6	0.744177	10.1898	4.1258	4.58237e-05	0.000746635	1.65515	No-change
TPBG	0.74235	4.66372	3.49378	0.00053489	0.00487407	-0.612171	No-change
C20orf54	0.741794	4.46181	3.50671	0.000510386	0.00469643	-0.569301	No-change
RGS2	0.741568	8.00738	4.30848	2.11756e-05	0.000417612	2.37441	No-change
SLC29A4	0.738672	7.39971	2.68627	0.00755645	0.0358857	-2.99332	No-change
SPOCK1	0.735699	4.58052	2.73953	0.0064555	0.0318585	-2.85455	No-change
MAGED4	0.735696	4.39303	2.4245	0.0158157	0.0619533	-3.63724	No-change
FMN1	0.735652	1.56219	4.58129	6.35676e-06	0.000163744	3.50052	No-change
CDK6	0.735442	9.14176	4.10385	5.01848e-05	0.000800539	1.57063	No-change
NCF2	0.735136	7.41195	4.74504	2.99961e-06	9.15038e-05	4.20594	No-change
TTC9	0.734866	8.40294	3.92899	0.00010207	0.0013714	0.912057	No-change
RFX6	0.734788	1.00575	4.36458	1.66158e-05	0.000347021	2.60089	No-change
MKX	0.734456	2.84476	3.27168	0.00117126	0.00886	-1.32571	No-change
SH3GL3	0.732199	1.05435	2.99773	0.00290668	0.0175152	-2.14489	No-change
ZNF703	0.731866	5.7042	3.6783	0.000270214	0.00289989	0.0138283	No-change
TMEM67	0.731071	5.25405	6.22236	1.34692e-09	1.84348e-07	11.5188	No-change
AKR1CL1	0.730715	3.31563	3.09197	0.00214162	0.0139402	-1.87074	No-change
PKM2	0.730182	11.4238	4.69725	3.74293e-06	0.000107925	3.99781	No-change
LOC440905	0.730011	2.41199	2.59796	0.00975872	0.043478	-3.21767	No-change
BICD1	0.730001	4.69505	4.74793	2.95953e-06	9.06853e-05	4.21859	No-change
FRAS1	0.729959	5.16175	2.36455	0.018576	0.0696305	-3.77573	No-change
MYC	0.729263	9.8155	4.3573	1.7149e-05	0.000354194	2.57138	No-change
PLA1A	0.728751	9.13089	4.48539	9.77059e-06	0.000231361	3.09762	No-change
CTLA4	0.727947	3.93018	3.65657	0.000293271	0.00309078	-0.0614253	No-change
TMCC1	0.727814	9.76683	7.59486	2.6236e-13	1.41743e-10	19.7046	No-change
DCAF4L1	0.726136	3.02316	5.10239	5.41124e-07	2.29057e-05	5.82057	No-change
CBX6	0.725038	6.5289	4.27444	2.45025e-05	0.000465255	2.23824	No-change
MEP1A	0.724711	3.8028	2.01056	0.0451089	0.133551	-4.52472	No-change
FST	0.724463	10.0405	3.36569	0.000844899	0.00690516	-1.02907	No-change
KIAA1984	0.723795	3.55859	4.08602	5.40134e-05	0.000845194	1.5023	No-change
SH2D5	0.723711	1.87864	4.54909	7.34975e-06	0.000183885	3.3644	No-change
GSTM3	0.723103	8.19373	3.55836	0.000422561	0.00405382	-0.396486	No-change
SAA2	0.722871	10.2295	1.74742	0.0814079	0.202509	-5.00464	No-change
SLC25A12	0.722466	6.48859	5.29519	2.06113e-07	1.05524e-05	6.73371	No-change
SPOCD1	0.721974	3.00453	4.00414	7.54632e-05	0.00109032	1.19188	No-change
PFKFB4	0.721621	6.16784	5.27204	2.31795e-07	1.15504e-05	6.62251	No-change
ENO2	0.721162	5.95866	3.91464	0.000108076	0.00143621	0.859145	No-change
SCRN1	0.720687	7.23972	4.37427	1.59297e-05	0.000337499	2.6403	No-change
COL11A1	0.720538	2.67044	2.58389	0.0101583	0.0448014	-3.25275	No-change
ADM2	0.71952	8.21027	4.02712	6.8743e-05	0.00101825	1.2784	No-change
HTRA4	0.71916	1.57262	4.70853	3.55302e-06	0.000103466	4.04675	No-change
UNC13A	0.718794	2.90658	3.26624	0.00119337	0.00898749	-1.34266	No-change
KCND2	0.717582	1.87965	4.05709	6.08269e-05	0.000924335	1.39196	No-change
C12orf59	0.716283	1.70303	3.98845	8.04067e-05	0.00114397	1.13305	No-change
ADAM28	0.715706	3.74377	3.3805	0.00080196	0.00661746	-0.981606	No-change
EFNA3	0.715473	6.26924	5.275	2.28343e-07	1.14338e-05	6.63672	No-change
ABCA12	0.712642	0.82187	4.6125	5.51818e-06	0.000147703	3.63326	No-change
ASAP1	0.712466	9.15297	7.24448	2.61048e-12	1.05085e-09	17.4984	No-change
FOXP2	0.711628	2.4659	2.97084	0.00316698	0.0187156	-2.22164	No-change
SAA1	0.710914	11.2385	1.77953	0.0759876	0.193408	-4.94961	No-change
FAM27A	0.710463	2.17566	4.24883	2.7328e-05	0.000503179	2.13646	No-change
HK3	0.710017	5.56929	4.29658	2.22861e-05	0.00043327	2.3267	No-change
SCPEP1	0.70939	9.84291	5.23776	2.75594e-07	1.32505e-05	6.45867	No-change
CBLN4	0.708692	2.74363	2.65579	0.00826013	0.0382973	-3.07158	No-change
ADRA2C	0.707155	5.63313	2.83884	0.00478175	0.0252949	-2.58883	No-change
CAPN8	0.706514	2.36988	3.53226	0.000465004	0.00436114	-0.484116	No-change
PLEKHN1	0.705918	3.47691	3.63948	0.000312705	0.00323417	-0.120361	No-change
GPR64	0.705696	4.86919	2.40277	0.0167714	0.0644668	-3.68783	No-change
LGR5	0.705506	4.85448	1.81036	0.0710639	0.184653	-4.89584	No-change
SHCBP1	0.705471	5.96107	4.23887	2.85095e-05	0.000517506	2.097	No-change
ABCB1	0.704995	9.85733	3.14025	0.00182603	0.0123398	-1.72718	No-change
TMEM45A	0.704888	8.47012	2.87552	0.00427084	0.0233437	-2.48839	No-change
TTC26	0.704782	4.43559	5.60396	4.14144e-08	2.93239e-06	8.25597	No-change
VWDE	0.704314	0.982023	3.91169	0.000109349	0.00145021	0.84831	No-change
ITPR3	0.703956	6.73482	2.86929	0.00435396	0.0236286	-2.50554	No-change
RASSF9	0.703299	3.50223	3.41551	0.000708435	0.00601496	-0.868653	No-change
LOC100131551	0.702475	1.65063	4.46893	1.0511e-05	0.000244938	3.02923	No-change
GPR109B	0.701787	3.67917	3.34828	0.000898071	0.0072474	-1.08459	No-change
C12orf56	0.701612	1.36324	2.98483	0.00302903	0.0180571	-2.1818	No-change
PPP1R14D	0.701117	2.08057	3.03958	0.00254043	0.0157616	-2.02416	No-change
LOC92659	0.7002	5.34282	4.5666	6.79271e-06	0.00017206	3.43831	No-change
SLC22A18AS	0.699982	6.55789	3.62783	0.000326636	0.00333623	-0.160379	No-change
TMEM156	0.699669	4.91846	2.99409	0.00294073	0.0176996	-2.15532	No-change
LRP4	0.699444	5.15313	3.40212	0.00074292	0.00623608	-0.911966	No-change
RIMKLA	0.699443	3.30134	4.00413	7.54674e-05	0.00109032	1.19183	No-change
LDLRAD1	0.699246	2.68478	2.916	0.00376509	0.0212706	-2.37612	No-change
SMPDL3B	0.6992	3.91216	2.84294	0.00472197	0.0250432	-2.57766	No-change
FOXQ1	0.698909	6.0399	2.24626	0.0252862	0.0876457	-4.03913	No-change
NPL	0.698477	8.36638	4.95931	1.08721e-06	4.01446e-05	5.16183	No-change
IQCD	0.698406	3.90646	4.23251	2.92879e-05	0.000529937	2.07189	No-change
CRP	0.69773	12.7124	1.61868	0.106381	0.243833	-5.21536	No-change
PRR5L	0.695678	6.35049	4.26494	2.55168e-05	0.000478733	2.2004	No-change
CTHRC1	0.69567	6.17115	2.91284	0.00380249	0.0214229	-2.38494	No-change
NOL3	0.695225	8.60963	5.52606	6.25066e-08	4.02276e-06	7.86506	No-change
ADRBK2	0.695189	7.9015	4.1019	5.05905e-05	0.000805134	1.56314	No-change
OSM	0.694231	3.53476	4.36645	1.64811e-05	0.00034456	2.6085	No-change
WNT6	0.694223	2.24419	4.39753	1.43924e-05	0.000310049	2.73517	No-change
PLAG1	0.694029	5.16939	3.48464	0.000552896	0.00499822	-0.642428	No-change
MYBPH	0.693637	1.52122	3.86112	0.000133544	0.00168614	0.663478	No-change
GRPR	0.692971	2.7977	2.87334	0.00429975	0.0234522	-2.4944	No-change
CNFN	0.692879	3.44886	3.42745	0.000678945	0.00580982	-0.829889	No-change
LIPH	0.69217	3.07596	2.93224	0.0035781	0.0205717	-2.33068	No-change
HMGA1	0.691593	10.5308	5.72269	2.19237e-08	1.78049e-06	8.86054	No-change
HKDC1	0.691561	8.98974	2.5601	0.010867	0.0470278	-3.31161	No-change
CGREF1	0.690187	8.76206	3.88401	0.000122025	0.0015736	0.746861	No-change
TNFRSF19	0.689958	6.03543	2.56587	0.0106913	0.0465004	-3.29739	No-change
LRRC69	0.689461	2.17134	4.15192	4.11032e-05	0.000686615	1.75627	No-change
BHLHE41	0.689074	5.32504	3.39759	0.000754967	0.006316	-0.926619	No-change
NECAB1	0.688568	4.18434	3.80543	0.000166015	0.00200252	0.46251	No-change
ACTL8	0.687534	1.8512	2.50781	0.0125826	0.0525013	-3.43921	No-change
UGT3A1	0.687114	8.52046	1.75205	0.0806069	0.201052	-4.99676	No-change
C4orf6	0.687052	1.64668	3.44936	0.000627766	0.00546799	-0.758396	No-change
NEB	0.686962	7.23727	2.5966	0.00979662	0.0435901	-3.22106	No-change
AIM1L	0.686867	5.22216	3.79602	0.000172191	0.00206711	0.428809	No-change
FAM84A	0.686188	4.96775	4.03106	6.76479e-05	0.0010076	1.2933	No-change
TRNP1	0.686104	7.6895	2.79084	0.00553411	0.0282836	-2.7184	No-change
IGLON5	0.68582	3.18628	3.45841	0.000607709	0.0053503	-0.728758	No-change
FAM178B	0.685594	1.69355	2.5793	0.0102917	0.0452149	-3.26414	No-change
MUC15	0.685512	1.87915	2.42801	0.0156657	0.0615065	-3.62902	No-change
TES	0.685197	8.82324	5.71201	2.32243e-08	1.85523e-06	8.80573	No-change
TRIP13	0.684974	6.53015	4.36851	1.63337e-05	0.000342525	2.61689	No-change
GPR110	0.6845	0.896541	3.86673	0.000130626	0.0016554	0.683899	No-change
CD24	0.684296	10.5184	2.20179	0.028307	0.0952691	-4.13476	No-change
PITX2	0.683569	1.14398	3.29146	0.00109417	0.00839753	-1.26397	No-change
ITGB8	0.683521	3.56175	2.46976	0.0139781	0.0565012	-3.53045	No-change
FSTL5	0.683391	2.30571	2.23913	0.0257512	0.0887481	-4.0546	No-change
UAP1L1	0.683232	6.75443	3.90679	0.000111499	0.00147113	0.830291	No-change
GCLM	0.681229	9.59606	6.12324	2.37622e-09	2.92119e-07	10.9771	No-change
DDN	0.680994	1.46165	4.82626	2.05047e-06	6.80067e-05	4.56391	No-change
TEAD2	0.680021	8.67711	4.78827	2.45142e-06	7.81484e-05	4.39579	No-change
DLX1	0.678696	1.26778	4.17107	3.79408e-05	0.000647485	1.83078	No-change
TEX11	0.677797	2.00361	2.67057	0.00791188	0.0372036	-3.03374	No-change
NFE2L3	0.677616	7.09479	4.72552	3.28422e-06	9.70686e-05	4.1207	No-change
RAP1GAP	0.677539	9.65871	4.10016	5.09556e-05	0.000808275	1.55646	No-change
CALCR	0.677017	1.28664	4.30873	2.11531e-05	0.00041757	2.3754	No-change
MAGEB2	0.676723	1.98166	2.02118	0.0439921	0.131082	-4.50396	No-change
TGFB2	0.67664	6.41791	3.6939	0.000254719	0.00276687	0.0681332	No-change
FCGR1A	0.675969	4.69745	3.552	0.000432555	0.00412848	-0.417895	No-change
ENAM	0.675828	4.36097	3.20914	0.00144953	0.0104161	-1.5187	No-change
TNFRSF11A	0.675193	4.47169	4.11979	4.69794e-05	0.000763877	1.63198	No-change
SLC11A1	0.674496	5.58287	4.7975	2.34751e-06	7.56584e-05	4.43655	No-change
LOC100134868	0.672256	1.76825	5.09158	5.70753e-07	2.39623e-05	5.7702	No-change
RGS1	0.671634	7.8433	3.14613	0.00179067	0.0121503	-1.70954	No-change
KCTD17	0.671569	7.22732	3.57632	0.000395498	0.00386095	-0.335845	No-change
LIMK1	0.671371	8.57266	6.51744	2.38617e-10	4.57832e-08	13.1725	No-change
VCX3A	0.67011	2.19921	2.52718	0.0119209	0.0504735	-3.39224	No-change
KCNJ6	0.669952	1.19711	3.94704	9.49698e-05	0.00129378	0.978816	No-change
TRPV6	0.668913	2.14002	2.53934	0.0115215	0.0492578	-3.36258	No-change
CLIP2	0.668661	8.40612	4.24485	2.77945e-05	0.000508123	2.12068	No-change
RCOR2	0.668273	2.68424	3.19668	0.00151177	0.0107282	-1.5567	No-change
TRIM31	0.668124	6.43518	2.4654	0.0141467	0.0569696	-3.54083	No-change
AKR1B1	0.667768	8.63934	4.36426	1.66387e-05	0.000347146	2.5996	No-change
BIRC7	0.666914	1.68455	3.64545	0.000305777	0.00317531	-0.0997858	No-change
CSMD1	0.666422	3.04351	1.991	0.0472275	0.13806	-4.56265	No-change
PRKD1	0.666236	5.70205	3.77685	0.000185446	0.00218052	0.360423	No-change
TWIST2	0.666123	1.6883	3.56656	0.000409994	0.00396289	-0.368828	No-change
SEL1L3	0.665857	8.78363	3.27012	0.00117755	0.00890052	-1.33056	No-change
FXYD3	0.665086	3.71811	2.05452	0.0406383	0.123363	-4.43813	No-change
DUSP4	0.66444	5.0212	3.75977	0.000198059	0.00229208	0.299767	No-change
GABRA3	0.664403	1.26964	3.00553	0.00283498	0.0171586	-2.12252	No-change
TRPA1	0.663704	1.26215	4.37058	1.61873e-05	0.000340149	2.62531	No-change
ADAMTS14	0.663476	4.16044	4.04317	6.4388e-05	0.000967706	1.33914	No-change
HAPLN1	0.663218	1.50063	3.43343	0.00066459	0.00571837	-0.8104	No-change
TG	0.662682	2.93147	3.17555	0.00162308	0.0112917	-1.62088	No-change
CYP27B1	0.662287	4.01623	4.163	3.92441e-05	0.000664206	1.79934	No-change
SPHK1	0.660295	7.05667	2.57564	0.0103991	0.0455892	-3.27321	No-change
CHST11	0.66027	5.90545	3.79309	0.000174157	0.00208725	0.418337	No-change
C10orf81	0.659961	2.06292	2.96583	0.00321785	0.0189562	-2.23589	No-change
HOXD9	0.659518	4.36134	2.78186	0.00568623	0.0288956	-2.7424	No-change
PADI2	0.659388	4.29486	3.14853	0.00177642	0.0120881	-1.70234	No-change
FAM155B	0.659017	4.11456	2.52205	0.0120931	0.0510426	-3.40472	No-change
RPLP0P2	0.65872	3.7356	4.52855	8.05938e-06	0.000199485	3.278	No-change
TSPO	0.658172	10.0312	5.22153	2.99039e-07	1.40166e-05	6.38141	No-change
FGF2	0.656651	5.92443	3.11939	0.00195672	0.0129921	-1.78947	No-change
KIAA0319	0.656601	2.33662	4.59307	6.02663e-06	0.000158218	3.55055	No-change
CDHR2	0.656541	6.55287	1.63103	0.103748	0.239698	-5.19584	No-change
LRRC1	0.65639	7.25836	3.0297	0.00262284	0.0161508	-2.0528	No-change
LRRC6	0.655722	3.00286	3.86878	0.000129576	0.00164581	0.691355	No-change
TDRD5	0.655621	1.11693	3.38681	0.000784281	0.00651084	-0.961312	No-change
SMEK3P	0.654882	2.38173	1.90799	0.0571794	0.158377	-4.71963	No-change
TEX15	0.654582	0.937623	3.4685	0.000586036	0.0052189	-0.695601	No-change
C4orf47	0.654517	1.27355	5.48716	7.66414e-08	4.7393e-06	7.67157	No-change
GPR115	0.653799	0.768313	4.34911	1.77693e-05	0.000362988	2.53818	No-change
TMEM63C	0.653128	2.4019	3.08684	0.00217799	0.0141143	-1.88588	No-change
RSPH1	0.653023	3.01818	3.24945	0.00126395	0.00938817	-1.39472	No-change
PAQR8	0.651605	6.73103	4.33887	1.85745e-05	0.000376069	2.49678	No-change
SCN1A	0.651578	0.902566	4.09096	5.29268e-05	0.000831365	1.52119	No-change
CYP19A1	0.651162	2.13702	2.44361	0.0150154	0.0596143	-3.59239	No-change
IL2RA	0.651118	3.31928	3.48265	0.000556886	0.00502765	-0.648997	No-change
OXCT1	0.650976	5.65688	3.34889	0.000896156	0.00724275	-1.08264	No-change
BIRC3	0.650742	9.41601	3.72477	0.000226488	0.00251613	0.176226	No-change
ABCC2	0.649989	11.2049	3.51799	0.000489851	0.00454378	-0.531744	No-change
ANXA2	0.649438	12.8141	6.25407	1.12158e-09	1.62155e-07	11.6936	No-change
ANXA2P2	0.649217	11.0085	6.08474	2.9568e-09	3.52925e-07	10.7686	No-change
CA5B	0.648727	6.42998	5.24363	2.67558e-07	1.29551e-05	6.48668	No-change
SLC6A10P	0.648138	1.55244	3.85564	0.000136448	0.00171326	0.643601	No-change
CEACAM6	0.648064	1.7053	2.50627	0.0126366	0.052603	-3.44293	No-change
SOX6	0.647161	6.68434	3.02246	0.00268479	0.0164534	-2.07374	No-change
KCTD15	0.646126	7.45452	4.35319	1.74579e-05	0.000358411	2.5547	No-change
ZNF239	0.646102	4.3634	3.04618	0.00248662	0.0155594	-2.00495	No-change
HTR4	0.644864	1.82262	3.45928	0.0006058	0.0053378	-0.725885	No-change
C1orf88	0.644473	2.00415	3.49716	0.00052839	0.00482985	-0.600995	No-change
TREM2	0.644395	6.36641	3.43945	0.000650438	0.00562924	-0.790767	No-change
FCGR1B	0.64364	4.95889	3.88476	0.000121663	0.00156992	0.749606	No-change
ROBO3	0.643475	6.03198	4.15526	4.05344e-05	0.000679185	1.76924	No-change
IER3	0.642846	9.51225	3.81541	0.000159691	0.00195262	0.498349	No-change
SNCAIP	0.642628	4.90482	3.55729	0.000424226	0.0040679	-0.400089	No-change
TUBA4A	0.642594	10.3043	5.07733	6.12179e-07	2.54414e-05	5.704	No-change
CRISP3	0.642292	1.44504	2.61006	0.00942639	0.0423263	-3.18735	No-change
CALB2	0.641871	1.10603	4.22618	3.00841e-05	0.000541302	2.04689	No-change
CEACAM20	0.641686	2.2351	2.22501	0.0266929	0.0911358	-4.08506	No-change
BCL2A1	0.641484	4.72731	3.62724	0.000327353	0.00334024	-0.162393	No-change
FBXO41	0.640325	4.90195	3.76145	0.000196785	0.00227991	0.305716	No-change
EDARADD	0.639659	5.54977	3.97376	8.53107e-05	0.00119955	1.07818	No-change
RAB3IL1	0.639613	7.36298	4.37937	1.55797e-05	0.000331108	2.66107	No-change
C14orf72	0.639301	1.76517	3.73894	0.000214544	0.00242143	0.226114	No-change
CHRNA3	0.639255	1.18216	4.1028	5.04027e-05	0.00080339	1.5666	No-change
SLC44A3	0.638998	8.09558	3.23257	0.00133878	0.00980909	-1.44679	No-change
CACNG1	0.638868	0.934689	3.83003	0.000150844	0.00186332	0.550959	No-change
TYRO3	0.638445	6.89473	2.96155	0.00326174	0.0191543	-2.248	No-change
TNFSF12-TNFSF13	0.637941	5.79202	2.76541	0.00597464	0.0299974	-2.78617	No-change
ANXA2P1	0.637502	5.05865	5.79931	1.44618e-08	1.27326e-06	9.25633	No-change
NRG1	0.637271	4.10421	2.10191	0.036248	0.113828	-4.34275	No-change
TRPS1	0.636464	6.42882	4.06031	6.00308e-05	0.000915626	1.40419	No-change
C8orf84	0.635912	4.82641	3.67321	0.000275456	0.0029362	-0.00383431	No-change
BICC1	0.635815	4.74703	2.08065	0.038165	0.117911	-4.38581	No-change
BOP1	0.63494	8.66116	3.97702	8.42007e-05	0.00118725	1.09032	No-change
CCNJL	0.634513	3.97357	3.36475	0.000847693	0.00692275	-1.03208	No-change
S100A3	0.63432	2.814	3.8767	0.000125594	0.00161052	0.720207	No-change
ETV5	0.633989	8.25515	5.64001	3.41788e-08	2.52406e-06	8.43842	No-change
RHOF	0.633118	6.4863	2.63416	0.00879463	0.0401817	-3.12658	No-change
C9orf98	0.631869	2.42551	3.4821	0.000557991	0.00503541	-0.650809	No-change
NRG2	0.630688	3.08647	2.86059	0.00447246	0.0241059	-2.52942	No-change
CYP24A1	0.630459	0.544234	4.97541	1.00593e-06	3.78237e-05	5.23513	No-change
WBSCR26	0.62953	0.897058	5.1043	5.36067e-07	2.27386e-05	5.82944	No-change
B4GALNT3	0.628807	2.82756	2.84878	0.00463801	0.0247513	-2.56172	No-change
EIF3C	0.628575	6.32072	2.47461	0.0137931	0.0559189	-3.51891	No-change
C8orf51	0.628355	4.15798	4.98977	9.38395e-07	3.58757e-05	5.30071	No-change
MST1R	0.627464	4.25587	2.66349	0.00807698	0.0377449	-3.05188	No-change
ABCA4	0.627358	4.76565	3.71922	0.000231335	0.00255753	0.156734	No-change
SULF1	0.627286	7.43442	2.57156	0.0105202	0.0460021	-3.28331	No-change
CA11	0.627179	5.15104	3.94818	9.45387e-05	0.00129048	0.983029	No-change
LIX1	0.626247	0.575418	4.39092	1.48143e-05	0.000318136	2.70816	No-change
BCL2L15	0.626019	2.64732	4.16402	3.90777e-05	0.000662481	1.8033	No-change
GALNT5	0.625868	1.12985	3.88189	0.000123052	0.00158485	0.739111	No-change
INTU	0.62568	4.3942	4.4927	9.45827e-06	0.000225004	3.12805	No-change
AKR1C3	0.625374	13.2829	5.58629	4.54857e-08	3.13363e-06	8.1669	No-change
ADAMDEC1	0.625305	3.53011	2.61429	0.00931262	0.0420286	-3.17672	No-change
EPR1	0.624478	7.70459	3.29969	0.00106349	0.00821425	-1.23816	No-change
TSPY2	0.623924	0.840801	2.66853	0.00795907	0.0373912	-3.03896	No-change
IPW	0.623831	7.2949	3.01998	0.00270629	0.0165506	-2.08089	No-change
NCRNA00176	0.623319	4.9221	2.61372	0.00932781	0.0420787	-3.17815	No-change
BBS7	0.622714	6.36721	5.59158	4.42287e-08	3.07802e-06	8.19352	No-change
NOX1	0.622335	1.36592	4.13007	4.50174e-05	0.000734664	1.67166	No-change
LOC389791	0.622263	2.25384	4.86773	1.68508e-06	5.74662e-05	4.74875	No-change
SSX2	0.621941	2.03637	1.87988	0.0609222	0.165726	-4.77128	No-change
NOVA1	0.621705	3.81071	2.68114	0.00767111	0.0363126	-3.00657	No-change
SFRP2	0.621601	1.94873	2.44635	0.0149033	0.0593061	-3.58591	No-change
WLS	0.621409	8.40449	3.019	0.00271486	0.0165931	-2.08372	No-change
KLHL21	0.621261	10.0905	6.74496	6.0312e-11	1.55387e-08	14.4885	No-change
TMEM132A	0.621058	7.42064	3.52882	0.000470877	0.00440531	-0.495602	No-change
MT3	0.620808	1.6746	2.55048	0.0111661	0.0480791	-3.33528	No-change
HSD17B3	0.620692	4.67311	3.06884	0.00230998	0.0147463	-1.93878	No-change
ATP1B3	0.619621	9.4024	5.48275	7.84264e-08	4.83512e-06	7.64972	No-change
SLC4A7	0.61959	7.05049	4.98362	9.66787e-07	3.66879e-05	5.27258	No-change
USP54	0.619492	7.03062	4.46104	1.08844e-05	0.000251925	2.99654	No-change
KIF20A	0.618678	7.43715	3.54909	0.000437196	0.00416117	-0.427668	No-change
C15orf34	0.618631	3.29264	5.79003	1.52126e-08	1.31225e-06	9.20817	No-change
MYBL2	0.618452	8.14315	2.88018	0.00420964	0.0231142	-2.47555	No-change
C10orf90	0.617833	1.19301	3.11661	0.0019748	0.0130867	-1.79775	No-change
NDUFA4L2	0.6177	8.8616	4.56292	6.90639e-06	0.000174187	3.42274	No-change
CCL3L1	0.61761	4.29153	3.40745	0.000729027	0.00615416	-0.894765	No-change
GSR	0.617549	9.73058	5.72951	2.11299e-08	1.7408e-06	8.89561	No-change
FMN2	0.617544	0.883326	3.50615	0.000511429	0.00469992	-0.571168	No-change
TXLNB	0.616476	3.57713	3.54301	0.000447061	0.00421985	-0.448098	No-change
MUC13	0.616253	8.59396	1.5413	0.124114	0.271705	-5.33439	No-change
TMED7-TICAM2	0.615808	5.51015	2.63269	0.00883201	0.0403115	-3.1303	No-change
SLC7A6	0.61578	8.64132	8.40629	9.67393e-16	1.10337e-12	25.0941	No-change
ST6GALNAC5	0.615616	1.91288	3.28965	0.00110102	0.0084343	-1.26963	No-change
PDK1	0.615153	8.39098	5.91944	7.46779e-09	7.74312e-07	9.88556	No-change
RGS9BP	0.615146	1.51352	5.42126	1.07973e-07	6.31569e-06	7.34644	No-change
CLIC6	0.614897	3.25941	2.36479	0.018564	0.0696305	-3.77518	No-change
C6orf222	0.614319	1.35617	3.20762	0.00145699	0.0104514	-1.52334	No-change
SLC39A10	0.614269	7.65929	5.21943	3.02208e-07	1.41007e-05	6.37143	No-change
CSAG3	0.614188	2.99406	1.70909	0.0882867	0.214323	-5.06904	No-change
NCRNA00204B	0.613864	3.36132	4.87802	1.60468e-06	5.56489e-05	4.79481	No-change
MSN	0.613421	12.1177	6.44903	3.58338e-10	6.3971e-08	12.7837	No-change
SLCO5A1	0.612169	1.94315	4.06655	5.85129e-05	0.000898481	1.42798	No-change
LOC541471	0.611802	7.90324	4.81435	2.16881e-06	7.09006e-05	4.51108	No-change
SPATA17	0.611558	1.57771	3.30154	0.0010567	0.00818646	-1.23235	No-change
ARMC9	0.610823	5.46976	4.34749	1.78945e-05	0.000364821	2.53162	No-change
DCHS2	0.610747	1.32566	3.80781	0.000164487	0.00198993	0.471041	No-change
NAA11	0.610471	1.3756	2.33565	0.0200521	0.073776	-3.8413	No-change
HPGDS	0.610252	3.26728	3.74383	0.000210568	0.00239632	0.243342	No-change
NCRNA00152	0.610016	8.05783	4.28498	2.34219e-05	0.000449394	2.28032	No-change
BAG2	0.609928	8.55688	5.68012	2.75731e-08	2.10437e-06	8.64255	No-change
NPTX1	0.609342	1.63139	3.16389	0.00168768	0.0116319	-1.65611	No-change
SLC6A4	0.609257	1.31704	3.89524	0.000116723	0.00152827	0.787936	No-change
TPTE2P1	0.608964	2.6842	2.92151	0.00370068	0.0210282	-2.36073	No-change
AHR	0.6089	10.5821	5.63922	3.43233e-08	2.52565e-06	8.43441	No-change
KLF4	0.608847	7.50169	3.78891	0.000176994	0.00211384	0.403434	No-change
CCL4L2	0.608569	5.58869	3.56971	0.00040527	0.00393204	-0.358212	No-change
SLC47A2	0.608423	1.99692	4.69274	3.82172e-06	0.00010997	3.97823	No-change
RASGRF1	0.607741	3.22498	2.46036	0.0143435	0.0575702	-3.55279	No-change
CCDC40	0.607409	5.09713	5.16998	3.87048e-07	1.73875e-05	6.13736	No-change
C20orf191	0.607384	0.463251	4.58756	6.17912e-06	0.000160987	3.52711	No-change
C20orf46	0.60668	6.09176	3.99488	7.83457e-05	0.00112243	1.15712	No-change
KCNJ15	0.606152	4.26178	3.41151	0.00071859	0.00608106	-0.881625	No-change
BACE2	0.606017	8.01586	2.67485	0.00781362	0.036857	-3.02275	No-change
RASGEF1A	0.60578	3.57983	2.40138	0.0168341	0.0646229	-3.69104	No-change
LOC100133612	0.605337	4.1283	5.0298	7.72491e-07	3.07946e-05	5.48434	No-change
IRX5	0.605037	2.38761	3.20171	0.00148639	0.0106067	-1.5414	No-change
RIMS2	0.604994	1.1013	3.43718	0.00065574	0.00565645	-0.798173	No-change
PLA2G2D	0.604609	3.76867	2.27223	0.0236552	0.0832861	-3.98243	No-change
ZSCAN20	0.603826	4.36639	6.31366	7.93609e-10	1.22502e-07	12.0239	No-change
LPCAT4	0.603665	7.01347	4.9738	1.01378e-06	3.79226e-05	5.2278	No-change
SLFN13	0.603217	5.97933	2.6661	0.0080157	0.0375456	-3.04519	No-change
GPR37L1	0.603178	2.90827	4.05924	6.02941e-05	0.000918277	1.40013	No-change
LOC154822	0.603154	1.65691	2.82484	0.00499102	0.0261793	-2.62685	No-change
C20orf114	0.603051	1.08943	2.85939	0.00448902	0.0241862	-2.5327	No-change
C11orf45	0.602861	4.03329	3.89955	0.000114748	0.00150625	0.803722	No-change
C3orf57	0.602725	2.92418	2.59553	0.00982651	0.0436678	-3.22372	No-change
RPL13P5	0.602254	3.48348	5.56886	4.98834e-08	3.35772e-06	8.07925	No-change
GNGT1	0.602113	0.865172	4.07548	5.6408e-05	0.000874004	1.462	No-change
RHBG	0.601888	6.35605	1.50972	0.131983	0.283372	-5.38131	No-change
MACC1	0.601707	3.17453	2.64626	0.00849195	0.0391072	-3.09587	No-change
LOC100132354	0.600738	2.54509	3.13397	0.00186451	0.0125011	-1.74597	No-change
FAM3B	0.600307	5.82724	1.48136	0.139376	0.293536	-5.42263	No-change
KIAA1324L	0.600271	4.65893	2.98698	0.00300831	0.01798	-2.17566	No-change
MAP2K6	0.599301	6.46775	3.55364	0.00042996	0.00410562	-0.412384	No-change
ALOX5AP	0.598485	5.76863	3.34162	0.000919257	0.00737489	-1.10578	No-change
GLA	0.598442	9.09332	7.01128	1.15386e-11	4.01503e-09	16.073	No-change
TPTE	0.598227	1.49274	2.65912	0.00818055	0.0380685	-3.06307	No-change
KRT19	0.598003	5.16922	1.48804	0.137606	0.290953	-5.41296	No-change
CLGN	0.59794	6.95267	2.10433	0.0360348	0.113431	-4.33782	No-change
ALDOA	0.5978	13.1764	5.69971	2.48154e-08	1.93596e-06	8.74273	No-change
FLJ35776	0.597725	6.94782	5.01853	8.16112e-07	3.19748e-05	5.43248	No-change
TMTC1	0.597529	7.0641	4.1587	3.99568e-05	0.000674452	1.7826	No-change
MTHFD1L	0.597505	7.87313	5.12088	4.93897e-07	2.11685e-05	5.90688	No-change
GRIP1	0.597209	1.77222	3.66057	0.000288892	0.00305719	-0.0476047	No-change
PRKY	0.5972	4.10995	2.19958	0.0284644	0.0955968	-4.13945	No-change
PTH2R	0.596844	3.43189	1.55232	0.121454	0.267481	-5.31778	No-change
FZD7	0.596458	5.78415	3.25788	0.00122802	0.00916775	-1.3686	No-change
KRT80	0.596357	4.412	2.13623	0.0333272	0.107394	-4.27234	No-change
DKKL1	0.596046	1.72954	3.77841	0.000184328	0.00217157	0.365996	No-change
PHEX	0.595823	1.31314	3.63363	0.00031962	0.00328517	-0.140445	No-change
LRRC66	0.595733	2.33254	3.69771	0.000251063	0.00273149	0.0814301	No-change
HCN4	0.595304	1.2934	3.29578	0.00107796	0.00829476	-1.25042	No-change
PAGE2	0.595068	1.35637	1.93279	0.0540368	0.152032	-4.67341	No-change
C7orf23	0.593847	6.52011	4.76454	2.73916e-06	8.52046e-05	4.29137	No-change
KIAA1755	0.593665	4.80895	2.69706	0.00732064	0.0350496	-2.96542	No-change
EFHC2	0.59365	1.02257	3.8682	0.000129873	0.0016479	0.689237	No-change
HAVCR2	0.593417	6.93787	4.35872	1.70434e-05	0.000353288	2.57715	No-change
RNF24	0.593188	5.8725	4.92919	1.25667e-06	4.56625e-05	5.02523	No-change
COL4A6	0.593096	2.11476	2.81868	0.00508565	0.0265738	-2.64351	No-change
AHNAK2	0.593082	5.61394	2.30298	0.021843	0.0783544	-3.91446	No-change
SNX10	0.592999	9.47596	4.02533	6.92452e-05	0.00102495	1.27165	No-change
EMR2	0.592304	5.50338	4.30896	2.11318e-05	0.000417551	2.37634	No-change
FUT3	0.59186	3.34884	2.85509	0.00454888	0.0244281	-2.54448	No-change
CUEDC1	0.591842	7.58113	6.2112	1.4363e-09	1.9528e-07	11.4575	No-change
MICAL1	0.591419	8.001	4.60073	5.82112e-06	0.000153806	3.5831	No-change
VCY	0.591285	1.06452	2.33176	0.020258	0.0742541	-3.85005	No-change
IL1B	0.590274	4.06086	3.4621	0.000599708	0.00529803	-0.716658	No-change
ARHGAP22	0.589863	4.88752	4.4401	1.19388e-05	0.000270534	2.91	No-change
GDF15	0.589686	10.491	3.3488	0.000896436	0.00724275	-1.08293	No-change
SLC22A18	0.589599	11.0215	3.62345	0.000332019	0.00338113	-0.175384	No-change
INGX	0.589088	0.722605	6.70655	7.62611e-11	1.82307e-08	14.2639	No-change
TNP1	0.588936	0.349453	4.61027	5.5744e-06	0.00014882	3.62374	No-change
MS4A8B	0.588781	1.09791	2.72577	0.00672507	0.0328649	-2.89065	No-change
LOC388152	0.588295	7.07954	4.88896	1.52323e-06	5.32743e-05	4.84389	No-change
UGDH	0.587876	11.748	5.39756	1.22039e-07	6.94034e-06	7.23032	No-change
AVIL	0.587848	4.99006	3.00735	0.00281843	0.0170836	-2.11727	No-change
ANLN	0.587474	7.60582	3.47482	0.000572835	0.00513102	-0.674793	No-change
HLA-DQB2	0.587427	4.78741	2.81407	0.00515744	0.0268604	-2.65594	No-change
DTD1	0.587337	8.35001	4.96664	1.04947e-06	3.90318e-05	5.19516	No-change
AMPD3	0.586799	5.90246	4.34638	1.79805e-05	0.00036621	2.52714	No-change
DCAF8L1	0.586384	1.21641	2.5741	0.0104448	0.0457599	-3.27703	No-change
TMEM158	0.586024	3.93554	3.40285	0.000741005	0.00622456	-0.909614	No-change
DEPDC1B	0.585891	6.24472	2.90569	0.0038884	0.0217722	-2.40485	No-change
MCTP2	0.585405	4.84807	2.46427	0.0141904	0.0571234	-3.5435	No-change
AK3L1	0.585259	9.58061	4.1185	4.72321e-05	0.000765331	1.627	No-change
KDM5D	0.584964	5.9895	1.36481	0.173156	0.340801	-5.5843	No-change
ST18	0.584528	1.17463	3.86517	0.000131435	0.0016636	0.678191	No-change
ERC2	0.584377	1.4942	3.46208	0.000599738	0.00529803	-0.716704	No-change
CD1A	0.583079	1.51678	3.54309	0.000446934	0.00421985	-0.447836	No-change
CDS1	0.582467	5.44296	2.13163	0.0337064	0.10831	-4.28184	No-change
ALDH1L1	0.582452	12.584	2.09741	0.0366468	0.114689	-4.3519	No-change
HSPA6	0.582449	7.08651	3.64142	0.000310437	0.00321396	-0.113678	No-change
LPPR4	0.581924	3.04203	3.06652	0.00232752	0.0148352	-1.94557	No-change
PRAME	0.581889	3.26195	1.43437	0.152326	0.311815	-5.48938	No-change
TOX3	0.581858	7.3454	2.78707	0.00559749	0.0285578	-2.72848	No-change
SRRM3	0.58152	4.43377	2.35941	0.0188311	0.0703682	-3.78744	No-change
LGI3	0.581131	2.47599	2.41832	0.0160823	0.0626032	-3.65166	No-change
MKRN3	0.58095	2.94114	2.48415	0.0134349	0.0549987	-3.4961	No-change
CCDC64	0.580818	7.68191	3.17783	0.0016107	0.0112322	-1.61397	No-change
C10orf91	0.580685	0.884388	3.4888	0.000544622	0.00493908	-0.62865	No-change
NKAIN1	0.580124	1.1878	3.97488	8.4929e-05	0.0011967	1.08233	No-change
IER5L	0.579935	7.91225	3.90784	0.000111035	0.00146783	0.834154	No-change
ARHGEF16	0.57986	7.55038	2.45282	0.0146425	0.0585455	-3.57065	No-change
ABCB5	0.57946	1.64425	2.53882	0.0115385	0.0493099	-3.36386	No-change
SLC3A1	0.579422	5.60041	1.74348	0.0820945	0.203723	-5.01133	No-change
FGF13	0.579086	6.23324	2.86643	0.00439261	0.0237754	-2.5134	No-change
C19orf59	0.578856	1.1171	4.10002	5.09847e-05	0.000808275	1.55593	No-change
BCAT1	0.57867	6.824	4.30566	2.1434e-05	0.000421899	2.36308	No-change
IL15	0.578594	5.22116	4.18622	3.56059e-05	0.00061583	1.88991	No-change
SCGB1D2	0.578255	0.980756	2.99023	0.00297732	0.0178871	-2.16639	No-change
C16orf93	0.576981	3.62206	4.69178	3.83855e-06	0.000110063	3.97411	No-change
NFKBIL2	0.576781	8.11985	5.04488	7.17699e-07	2.90046e-05	5.55381	No-change
IL2RG	0.576536	8.1687	3.25427	0.00124329	0.00926487	-1.37979	No-change
ANO5	0.576443	6.06627	2.30718	0.0216052	0.0777347	-3.90511	No-change
TSPY3	0.57553	0.687296	2.6839	0.00760932	0.036095	-2.99946	No-change
PROM1	0.575445	3.01491	1.78872	0.0744914	0.190877	-4.93368	No-change
PFN2	0.574991	7.53426	3.04364	0.00250724	0.015636	-2.01236	No-change
SSX4	0.574839	1.38874	2.02128	0.0439824	0.131078	-4.50378	No-change
KCNJ10	0.574335	3.38949	2.80114	0.00536416	0.0276838	-2.69077	No-change
MMD	0.574304	8.55192	5.04387	7.21242e-07	2.90335e-05	5.54915	No-change
NCF1B	0.574249	3.75895	3.77053	0.000190021	0.00222286	0.337954	No-change
HSPA4L	0.574039	7.27216	3.84739	0.000140936	0.00175785	0.613703	No-change
PGD	0.57403	11.3635	6.55521	1.90367e-10	3.75792e-08	13.3885	No-change
SIPA1L2	0.573758	9.11986	3.81125	0.000162297	0.00197041	0.48341	No-change
CSN2	0.572504	0.434324	4.65724	4.49902e-06	0.000124986	3.82496	No-change
LOC158572	0.572433	3.94524	3.95331	9.26149e-05	0.00127263	1.00207	No-change
IKBKE	0.57215	6.81469	3.3	0.00106236	0.00821126	-1.23719	No-change
ZCCHC12	0.572021	1.54741	3.40776	0.000728218	0.00614986	-0.893754	No-change
PTHLH	0.571708	3.59506	2.31334	0.0212605	0.0767649	-3.89137	No-change
OLFM4	0.571675	1.49319	2.33586	0.0200409	0.0737481	-3.84083	No-change
GFI1	0.571048	4.52823	3.58361	0.000384991	0.00378162	-0.311163	No-change
ICAM1	0.570808	10.9611	4.09505	5.20419e-05	0.000821862	1.53685	No-change
DYX1C1	0.570762	2.28958	3.49235	0.000537675	0.00489369	-0.616917	No-change
ARHGAP39	0.570604	6.5186	5.22162	2.98901e-07	1.40166e-05	6.38184	No-change
KYNU	0.570462	9.17859	3.2128	0.00143167	0.0103312	-1.50749	No-change
XK	0.570354	5.53695	2.25241	0.0248912	0.0865395	-4.02575	No-change
KIF2C	0.569655	7.29577	3.15432	0.00174253	0.0119128	-1.68496	No-change
C13orf29	0.569244	5.18551	3.36619	0.000843407	0.00689847	-1.02747	No-change
POSTN	0.569234	6.95315	1.86193	0.0634179	0.170549	-4.80389	No-change
ATP6V0D2	0.568963	3.20142	2.59088	0.00995781	0.0441021	-3.23532	No-change
CES4	0.568654	9.11332	2.39196	0.0172654	0.0659337	-3.71283	No-change
KCNC2	0.56787	1.57775	2.30253	0.0218686	0.0784076	-3.91546	No-change
CBX2	0.56775	6.3796	3.62874	0.000325518	0.00332647	-0.157232	No-change
GFPT2	0.567068	4.26177	2.29556	0.0222687	0.0794399	-3.93094	No-change
IBSP	0.566614	1.73305	2.62929	0.008919	0.0405912	-3.13889	No-change
CYBB	0.565694	8.05894	3.53616	0.000458417	0.00430794	-0.47106	No-change
APLP1	0.565594	4.45847	2.23674	0.0259082	0.0892065	-4.05976	No-change
RNF145	0.565164	9.10089	6.70592	7.65538e-11	1.82307e-08	14.2602	No-change
ADORA2B	0.565115	3.62504	3.29009	0.00109934	0.0084277	-1.26824	No-change
PCNXL2	0.565084	5.44743	3.04168	0.00252317	0.0157067	-2.01804	No-change
SNHG3	0.564939	5.28578	4.27148	2.4814e-05	0.000469523	2.22645	No-change
C1orf113	0.564725	4.76162	4.47654	1.01621e-05	0.000239526	3.06083	No-change
AQP6	0.564667	2.69231	1.96267	0.0504457	0.144745	-4.61696	No-change
COL7A1	0.564508	6.23437	2.12073	0.0346204	0.110383	-4.30428	No-change
ISM2	0.5641	0.726073	3.51719	0.000491293	0.00455155	-0.534433	No-change
ABP1	0.563994	3.6578	2.12795	0.0340129	0.109056	-4.28944	No-change
TMEM164	0.563872	8.04521	5.1288	4.74908e-07	2.04399e-05	5.94394	No-change
GPR126	0.563795	10.0361	3.45698	0.000610837	0.00536377	-0.733445	No-change
FABP5	0.563411	5.45316	3.65571	0.000294222	0.00309443	-0.0644007	No-change
SRPX2	0.562827	5.7372	2.97963	0.00307967	0.0183021	-2.19663	No-change
TBC1D3	0.562823	7.6045	5.69479	2.54818e-08	1.97412e-06	8.71753	No-change
C17orf51	0.56247	6.49924	3.73466	0.000218088	0.00245163	0.211024	No-change
S100A8	0.561679	5.11646	2.82788	0.00494481	0.0259834	-2.6186	No-change
EPN3	0.561653	1.79898	2.63897	0.00867297	0.0397447	-3.11437	No-change
BAGE	0.561524	1.15965	2.6983	0.00729403	0.034963	-2.96222	No-change
ENO1	0.560426	14.3824	6.16418	1.88108e-09	2.36924e-07	11.2	No-change
RHBDL1	0.560062	5.4043	3.90393	0.000112773	0.00148507	0.819787	No-change
PDIA2	0.559875	2.74533	1.99797	0.0464633	0.136368	-4.54918	No-change
ZIC2	0.559482	5.77884	1.96924	0.0496831	0.143237	-4.60443	No-change
PSORS1C3	0.558756	1.66661	3.81188	0.000161901	0.00196909	0.485665	No-change
PLAUR	0.558635	6.80075	3.79589	0.000172276	0.00206711	0.428355	No-change
CENPM	0.558445	6.83407	3.26947	0.00118019	0.00890455	-1.33259	No-change
STOX2	0.558363	4.16188	3.2642	0.00120172	0.00903047	-1.34898	No-change
PTPRO	0.557966	3.95465	3.69326	0.000255333	0.00277024	0.0659188	No-change
HOMER1	0.556637	5.41105	2.71329	0.00697841	0.0337813	-2.92325	No-change
PYCARD	0.556165	8.25349	3.36238	0.000854756	0.00696355	-1.03963	No-change
BMP4	0.554981	7.10631	3.16878	0.00166032	0.0114923	-1.64136	No-change
SYNGR3	0.554655	2.94247	2.88114	0.00419709	0.0230823	-2.47289	No-change
KRT17	0.553989	4.23046	2.0485	0.041228	0.12453	-4.45011	No-change
ZNF826	0.552942	3.48735	2.78515	0.00563004	0.0286811	-2.73361	No-change
RBP1	0.552612	9.00744	2.13137	0.0337276	0.108361	-4.28237	No-change
NBL1	0.552461	7.93413	3.59651	0.000367021	0.00364466	-0.267337	No-change
LAMA3	0.552293	8.20481	2.50375	0.0127255	0.0529071	-3.44902	No-change
TPD52L1	0.552118	8.80494	3.83135	0.000150069	0.00185545	0.555716	No-change
PRNP	0.551841	9.84215	3.98894	8.02481e-05	0.00114251	1.13488	No-change
C5orf58	0.551784	2.33691	2.50117	0.0128168	0.0531578	-3.45523	No-change
CACNA2D3	0.551777	2.10719	3.25038	0.00125994	0.00936858	-1.39185	No-change
SLCO6A1	0.551573	0.964288	3.03879	0.0025469	0.0157853	-2.02645	No-change
UGT8	0.551414	1.36803	2.91356	0.00379397	0.0213925	-2.38294	No-change
FZD6	0.551001	7.72152	3.7368	0.000216309	0.00243702	0.218569	No-change
HES2	0.55061	2.89593	2.72392	0.00676219	0.0329679	-2.8955	No-change
ADAMTS9	0.550605	7.87458	4.44723	1.15697e-05	0.000263522	2.93939	No-change
UGT3A2	0.550584	3.53261	2.15963	0.0314534	0.102956	-4.22369	No-change
C7orf68	0.550436	6.81932	5.03739	7.44419e-07	2.98495e-05	5.51929	No-change
DIAPH3	0.549971	5.53338	3.32426	0.000976601	0.00771733	-1.16077	No-change
PFKFB3	0.54991	8.81231	3.16474	0.0016829	0.0116173	-1.65355	No-change
TP53TG3B	0.54913	0.818758	3.73974	0.000213889	0.0024167	0.228928	No-change
KIF4A	0.548902	7.52158	3.09053	0.00215181	0.0139932	-1.87501	No-change
CST2	0.54779	1.91202	2.73921	0.00646175	0.0318664	-2.85541	No-change
PLXNA1	0.547403	8.83713	4.87286	1.6445e-06	5.66468e-05	4.77172	No-change
MAP3K15	0.547106	1.12973	2.88059	0.00420423	0.0230956	-2.4744	No-change
PLCB1	0.547072	7.85534	3.37347	0.000822074	0.00675087	-1.00415	No-change
OSCAR	0.546561	4.93191	4.26573	2.543e-05	0.000478733	2.20358	No-change
TBC1D4	0.54629	8.70797	4.35557	1.72783e-05	0.000356147	2.56436	No-change
TMEM2	0.54612	11.3193	5.79079	1.51505e-08	1.31225e-06	9.21206	No-change
CYP26B1	0.54593	4.29803	2.22937	0.0263986	0.0903894	-4.07566	No-change
CREB5	0.545617	5.61336	3.87161	0.000128142	0.00163401	0.701644	No-change
AACSL	0.545428	0.740496	3.39791	0.000754092	0.00631126	-0.925563	No-change
FAT2	0.5453	2.18973	4.10993	4.89379e-05	0.000786762	1.59401	No-change
DCAF8L2	0.545141	1.55778	2.26183	0.0242972	0.0849348	-4.00522	No-change
GABRR3	0.544947	0.843061	4.11528	4.78662e-05	0.000773774	1.6146	No-change
AMZ1	0.544747	2.40871	2.73654	0.00651328	0.0320666	-2.86242	No-change
KLF7	0.544272	4.24156	3.13154	0.00187959	0.0125817	-1.75323	No-change
KIAA1377	0.544149	3.43459	3.50649	0.000510782	0.00469643	-0.57001	No-change
PTGFRN	0.544027	9.84346	4.36663	1.64682e-05	0.00034456	2.60923	No-change
C9orf152	0.543881	4.55154	2.13033	0.0338145	0.108606	-4.28453	No-change
CHODL	0.543113	1.61019	2.64879	0.00842976	0.0388731	-3.08942	No-change
KCNJ5	0.542593	4.75386	3.33598	0.000937516	0.007493	-1.12366	No-change
GIPR	0.542363	1.76568	3.10686	0.00203935	0.0134237	-1.82671	No-change
MAP3K8	0.541836	7.08115	3.59546	0.000368457	0.00365431	-0.270918	No-change
RSPO2	0.541492	1.94297	2.21872	0.027122	0.0922338	-4.09857	No-change
RARB	0.541169	5.54904	3.84954	0.000139756	0.00174844	0.621473	No-change
DHDH	0.540956	2.36934	3.11583	0.0019799	0.0131078	-1.80007	No-change
TRIM29	0.540699	3.54398	2.66385	0.00806861	0.037716	-3.05097	No-change
CLSPN	0.540529	4.30889	2.76289	0.00602001	0.0301514	-2.79286	No-change
CDC20	0.540328	8.14511	2.92467	0.0036641	0.020888	-2.35188	No-change
PLK1	0.540302	7.59647	3.14392	0.00180388	0.0122183	-1.71617	No-change
IFI27L2	0.54001	6.7096	3.36284	0.000853392	0.0069552	-1.03817	No-change
HERC2P4	0.539922	1.98506	2.88881	0.0040984	0.0226793	-2.45171	No-change
PDZD3	0.539805	1.40424	3.33942	0.000926347	0.00742018	-1.11277	No-change
ENOX1	0.53968	3.08469	2.94729	0.00341232	0.0198019	-2.28832	No-change
NPFFR2	0.539474	2.10508	1.85862	0.0638883	0.17141	-4.80988	No-change
HAGHL	0.539169	4.32319	2.85726	0.00451868	0.0242913	-2.53856	No-change
RAD54L	0.539115	5.68618	3.05251	0.00243609	0.0153179	-1.98652	No-change
KITLG	0.538965	7.24093	3.96182	8.95056e-05	0.00124159	1.0337	No-change
PPFIA2	0.538758	1.61545	4.36079	1.68915e-05	0.000351627	2.58551	No-change
UNKL	0.538556	8.19122	6.86684	2.84588e-11	8.98859e-09	15.2078	No-change
SERTAD4	0.538481	1.51375	3.18491	0.00157291	0.0110552	-1.59252	No-change
RHOXF2B	0.538468	1.35196	1.96181	0.0505463	0.144932	-4.6186	No-change
TFEC	0.53839	5.13673	3.74207	0.000211993	0.00240454	0.237132	No-change
SIX4	0.537499	4.19682	2.594	0.00986974	0.0438205	-3.22756	No-change
TUBA3C	0.537193	1.94635	1.74514	0.0818046	0.2032	-5.00851	No-change
ALOX5	0.537023	6.2852	2.67823	0.00773678	0.0365476	-3.01406	No-change
CES1	0.536042	15.4057	2.35453	0.0190764	0.0711424	-3.79854	No-change
UBE2E2	0.535565	8.00225	4.32797	1.94704e-05	0.000391122	2.45279	No-change
FCGR1C	0.535501	3.43194	3.25554	0.00123788	0.00923465	-1.37585	No-change
PDP1	0.534792	6.9153	3.45137	0.000623257	0.00543562	-0.751816	No-change
ATP6V1E2	0.534631	5.38667	4.9794	9.8671e-07	3.73034e-05	5.25333	No-change
NNMT	0.534294	11.8262	1.82305	0.0691157	0.181026	-4.87345	No-change
PARP8	0.533825	7.18071	3.78897	0.000176955	0.00211384	0.40364	No-change
BUB1B	0.533488	6.72417	3.0215	0.00269314	0.0164947	-2.07652	No-change
FCER1G	0.533387	8.31313	4.08126	5.50829e-05	0.000858657	1.48409	No-change
TK1	0.533379	9.47343	4.15409	4.07324e-05	0.000680974	1.76471	No-change
GUCY2E	0.533364	1.11284	3.65802	0.000291674	0.00308186	-0.056409	No-change
ANXA5	0.533316	11.9106	4.7508	2.92026e-06	8.96156e-05	4.23115	No-change
C3orf50	0.532403	0.948063	3.78735	0.000178071	0.00212054	0.397839	No-change
FTL	0.532265	17.8239	4.32046	2.01109e-05	0.000400462	2.42257	No-change
LRRN4	0.53171	1.88087	2.69027	0.00746832	0.0355742	-2.983	No-change
DCAF13	0.531709	9.83397	6.59421	1.50618e-10	3.18782e-08	13.6126	No-change
GRM5	0.531536	0.981719	3.26142	0.00121322	0.00909363	-1.35761	No-change
SPINK4	0.530587	0.557166	3.46883	0.000585338	0.00521785	-0.694513	No-change
C1orf170	0.530507	3.48603	2.87271	0.00430813	0.0234596	-2.49613	No-change
FAM23A	0.530279	2.61203	4.81337	2.17887e-06	7.11165e-05	4.50672	No-change
SLFN12	0.530262	4.69238	3.7541	0.000202427	0.00232998	0.279669	No-change
KBTBD8	0.53017	4.57647	4.27272	2.46825e-05	0.000467464	2.23141	No-change
TMPRSS4	0.530137	1.55253	2.87509	0.00427652	0.023344	-2.48958	No-change
LHX4	0.530021	2.46515	3.72457	0.000226665	0.00251673	0.175508	No-change
USP27X	0.529769	6.33659	4.04002	6.52212e-05	0.00097808	1.32721	No-change
FAM49B	0.529759	9.5562	6.57022	1.73985e-10	3.49271e-08	13.4746	No-change
PRDM16	0.52963	4.20213	2.20123	0.0283465	0.0953866	-4.13594	No-change
S100A7	0.528756	0.599179	3.78149	0.000182153	0.00215541	0.376942	No-change
RIPK2	0.528684	8.57181	5.46751	8.49194e-08	5.14276e-06	7.57425	No-change
B3GNTL1	0.528436	6.88493	5.09731	5.54859e-07	2.34388e-05	5.79689	No-change
TNFAIP6	0.528208	2.31247	2.59167	0.00993563	0.0440273	-3.23337	No-change
MGAM	0.528185	2.74736	2.12243	0.0344765	0.110089	-4.30079	No-change
MDK	0.528121	11.2456	2.69259	0.00741766	0.0353903	-2.97701	No-change
SOD2	0.528082	13.6833	4.26498	2.55123e-05	0.000478733	2.20057	No-change
ST6GALNAC4	0.527952	7.28414	4.18515	3.57655e-05	0.000617972	1.88575	No-change
C17orf67	0.527889	4.61889	3.45182	0.000622262	0.00543156	-0.750358	No-change
XKRX	0.527542	1.66085	4.09616	5.18022e-05	0.000819968	1.54114	No-change
TMED3	0.527053	8.94962	2.47466	0.013791	0.0559189	-3.51877	No-change
TRIB2	0.526421	8.98069	3.86176	0.000133207	0.00168292	0.665815	No-change
RAB42	0.525572	3.31672	3.46095	0.00060218	0.00531274	-0.720414	No-change
?|90288	0.525525	5.4671	2.45548	0.0145364	0.0582193	-3.56435	No-change
ZIC5	0.525227	3.89651	1.80071	0.072576	0.18716	-4.91277	No-change
GPR172A	0.525052	9.48309	5.37995	1.33628e-07	7.39458e-06	7.14431	No-change
GNA15	0.524865	5.7285	4.04057	6.50756e-05	0.000976609	1.32928	No-change
GGTLC1	0.524806	3.37124	2.79241	0.00550778	0.0282052	-2.71418	No-change
PAG1	0.524222	8.59385	3.74648	0.000208436	0.00237998	0.252715	No-change
LOC400804	0.523728	1.53325	2.62329	0.00907468	0.0411356	-3.15406	No-change
C6orf115	0.522794	7.82368	4.04994	6.26335e-05	0.000945515	1.36478	No-change
EGFL6	0.520819	2.15141	2.94683	0.0034173	0.019824	-2.28963	No-change
PLA2G7	0.520068	6.67801	3.11172	0.00200691	0.0132525	-1.81227	No-change
HTATIP2	0.519071	11.2621	5.4945	7.37573e-08	4.63069e-06	7.70797	No-change
TUBAL3	0.519043	0.599259	4.23244	2.92975e-05	0.000529937	2.07158	No-change
ADAMTS6	0.518621	3.62325	3.15559	0.00173514	0.0118702	-1.68113	No-change
PKIA	0.51857	2.50238	2.69836	0.00729279	0.034963	-2.96207	No-change
CEP55	0.518012	5.97955	3.13821	0.00183846	0.012383	-1.73329	No-change
ARHGEF37	0.517839	7.336	3.00261	0.00286163	0.0172944	-2.1309	No-change
ORC6L	0.517595	5.86302	3.60132	0.000360535	0.0035931	-0.250983	No-change
LOC158696	0.517469	1.52186	3.98458	8.16733e-05	0.00115718	1.11856	No-change
SPRED1	0.517465	8.05445	4.6779	4.09183e-06	0.000116229	3.91407	No-change
RHBDL2	0.517331	2.67504	3.60117	0.000360728	0.00359328	-0.251476	No-change
CYTSB	0.517296	6.4476	2.92896	0.00361515	0.0207027	-2.33987	No-change
RGSL1	0.51704	2.25719	1.81956	0.0696476	0.181917	-4.87963	No-change
LIMS1	0.516956	6.56646	3.12922	0.00189412	0.0126501	-1.76017	No-change
DLX2	0.516407	0.866967	3.42456	0.000685959	0.00585317	-0.839261	No-change
ANO9	0.516348	4.7941	2.15338	0.0319449	0.10407	-4.23674	No-change
CNGB1	0.516255	0.984553	3.32716	0.000966796	0.00766504	-1.1516	No-change
HSPA12A	0.516204	5.93405	3.42039	0.000696237	0.00592856	-0.852821	No-change
LUZP2	0.51542	1.69876	2.37983	0.0178348	0.0676423	-3.74074	No-change
CCL26	0.515318	1.84053	2.73837	0.00647784	0.0319227	-2.8576	No-change
MAGEE1	0.515143	4.81505	3.50556	0.000512523	0.00470787	-0.573122	No-change
DNAJC12	0.515081	7.5291	2.44978	0.0147648	0.0589272	-3.57784	No-change
PLEKHB1	0.513787	4.71684	1.8338	0.0674994	0.177897	-4.85436	No-change
CSAG2	0.513674	1.73903	1.69034	0.0918197	0.219935	-5.10003	No-change
TACSTD2	0.512926	4.86555	2.02733	0.0433567	0.129706	-4.4919	No-change
LILRB4	0.512582	6.55089	3.1458	0.00179268	0.0121585	-1.71056	No-change
TSPY1	0.511998	0.541825	3.02708	0.00264507	0.0162439	-2.06037	No-change
ZNF385A	0.511846	8.11787	4.82876	2.02647e-06	6.74286e-05	4.57499	No-change
TRPM2	0.511454	6.10994	3.47514	0.000572184	0.00513102	-0.673755	No-change
PRR19	0.511441	4.36128	2.73898	0.0064661	0.0318725	-2.856	No-change
GPC2	0.511302	2.53011	3.7906	0.000175842	0.00210301	0.409458	No-change
TEC	0.51117	5.36966	4.08581	5.40611e-05	0.000845297	1.50148	No-change
C14orf105	0.510978	7.29649	2.792	0.00551466	0.0282193	-2.71528	No-change
MIF	0.510956	12.7838	3.91228	0.000109094	0.0014487	0.850471	No-change
CHGA	0.510781	1.48134	2.269	0.0238528	0.0837616	-3.98951	No-change
COX7B2	0.51071	3.02224	1.34548	0.179309	0.349325	-5.60985	No-change
ITGB4	0.510444	8.02046	3.09286	0.00213542	0.0139146	-1.86813	No-change
SFRS13B	0.510423	4.10587	3.02989	0.00262122	0.0161457	-2.05225	No-change
C6orf105	0.510386	3.38665	2.21768	0.0271936	0.092416	-4.10081	No-change
ZBED2	0.510359	2.145	2.6233	0.00907435	0.0411356	-3.15403	No-change
MAPT	0.510232	6.84714	3.11266	0.00200068	0.0132241	-1.80947	No-change
DLG5	0.51018	9.21608	4.65683	4.50736e-06	0.000125049	3.82322	No-change
AACS	0.510013	8.50143	5.12471	4.84622e-07	2.08144e-05	5.9248	No-change
LOC100124692	0.509828	1.22788	2.34578	0.0195231	0.0722829	-3.81839	No-change
PLEK	0.509532	7.61074	3.34206	0.000917822	0.00736913	-1.10436	No-change
TNF	0.509139	2.62107	3.57907	0.000391503	0.00382923	-0.32654	No-change
RHOQ	0.508918	9.38529	5.92271	7.33361e-09	7.68158e-07	9.90283	No-change
ICAM4	0.508842	3.46919	2.75796	0.00610971	0.0305263	-2.80593	No-change
TEX19	0.508839	2.34072	3.13528	0.00185643	0.0124836	-1.74206	No-change
GDPD1	0.508839	4.31271	3.36449	0.00084847	0.00692333	-1.03291	No-change
GPRC5A	0.508824	2.61023	2.48332	0.013466	0.0550601	-3.4981	No-change
SERPINI1	0.508699	6.72478	3.54768	0.000439477	0.0041732	-0.432432	No-change
RTN1	0.508698	5.38565	3.17339	0.00163491	0.0113547	-1.62743	No-change
ANKRD44	0.508668	4.72877	3.65441	0.000295667	0.00310266	-0.0689037	No-change
LIMS3-LOC440895	0.508414	6.62448	2.44629	0.014906	0.0593061	-3.58607	No-change
TBC1D3C	0.508399	4.265	2.71648	0.00691293	0.0335593	-2.91494	No-change
IL18	0.508137	6.2927	3.11174	0.00200678	0.0132525	-1.81221	No-change
UCN2	0.507893	1.29383	3.54815	0.000438715	0.0041679	-0.430844	No-change
POU5F1	0.507835	4.03596	3.05606	0.00240813	0.0152086	-1.97615	No-change
BEST3	0.507752	0.603327	4.29351	2.2582e-05	0.000437366	2.31439	No-change
ITGAX	0.507605	7.80475	3.9686	8.70996e-05	0.00121765	1.05895	No-change
TRIM72	0.507561	0.432453	4.66464	4.34884e-06	0.000121969	3.85685	No-change
ZNF323	0.506731	7.75253	3.762	0.000196371	0.0022764	0.307654	No-change
SLC6A3	0.506536	1.04818	2.93618	0.00353396	0.0203733	-2.3196	No-change
TBC1D9	0.506391	9.10943	4.58825	6.15974e-06	0.000160685	3.53005	No-change
EYA4	0.50634	1.53485	2.16813	0.0307959	0.101402	-4.2059	No-change
ORC1L	0.505624	6.09746	3.31108	0.00102235	0.00799572	-1.20234	No-change
SAMD12	0.505613	4.84976	2.12174	0.0345347	0.110226	-4.3022	No-change
SLC6A14	0.505293	1.12191	2.32715	0.0205051	0.0748697	-3.86043	No-change
SPINT1	0.5052	6.99488	1.57854	0.115309	0.257894	-5.27782	No-change
GGT8P	0.505108	1.12529	4.22044	3.08233e-05	0.000552183	2.02427	No-change
RNASEL	0.505058	6.84438	4.08036	5.52862e-05	0.000861173	1.48066	No-change
FLJ35024	0.504598	1.06449	3.81315	0.000161107	0.00196059	0.490203	No-change
AQPEP	0.504337	1.55634	3.40983	0.000722873	0.00611227	-0.887041	No-change
CYorf15B	0.50422	4.40454	1.50287	0.13374	0.285682	-5.39136	No-change
GSTT1	0.503604	7.81694	0.96045	0.337466	0.533321	-6.04336	No-change
DOCK3	0.503518	2.91914	3.67227	0.000276429	0.00294504	-0.00707653	No-change
NRIP3	0.503351	2.7309	3.95315	9.26734e-05	0.00127263	1.00149	No-change
ARPC1B	0.503238	11.5722	5.36169	1.46778e-07	7.90905e-06	7.05535	No-change
SIGLEC10	0.503177	5.36178	3.18487	0.00157309	0.0110552	-1.59262	No-change
CMTM7	0.503168	7.65064	4.38329	1.53159e-05	0.000326516	2.67703	No-change
CRIM1	0.503102	9.57425	3.25183	0.00125369	0.00932547	-1.38734	No-change
ASAP2	0.502477	8.09476	4.25157	2.70113e-05	0.000498459	2.14732	No-change
LOC80154	0.502471	7.99124	4.55001	7.31953e-06	0.00018348	3.36826	No-change
PPP2R3A	0.50242	5.84086	3.66239	0.000286916	0.00304098	-0.0412974	No-change
NLN	0.50238	8.62966	4.645	4.75807e-06	0.000131295	3.77239	No-change
KIAA1524	0.50126	5.70606	3.12427	0.00192539	0.0128255	-1.77492	No-change
GGT1	0.501235	9.63047	2.12907	0.0339195	0.108849	-4.28713	No-change
GABRA2	0.500921	1.00764	2.18432	0.0295758	0.0985462	-4.17181	No-change
LRRC36	0.500845	1.33472	3.30595	0.0010407	0.00808381	-1.2185	No-change
DEPDC1	0.500653	6.44513	2.91062	0.00382896	0.0215543	-2.39112	No-change
SRRM4	0.500298	0.546739	5.13309	4.64919e-07	2.00521e-05	5.96403	No-change
PKD2	0.500047	8.03858	4.21912	3.09961e-05	0.000553348	2.01906	No-change
CCDC88B	0.499882	7.73827	3.89095	0.000118722	0.00154535	0.772233	No-change
PARVB	0.499873	9.00237	3.26993	0.00117835	0.00890052	-1.33118	No-change
PKMYT1	0.499834	7.01805	3.40925	0.000724372	0.00612242	-0.888928	No-change
AIM2	0.499773	2.52858	2.59347	0.0098847	0.0438584	-3.22888	No-change
UGT1A4	0.499673	10.2581	1.2871	0.198878	0.374859	-5.68481	No-change
LRGUK	0.499619	1.9565	3.99288	7.89799e-05	0.00113027	1.14965	No-change
RUNDC2A	0.499566	3.5226	3.56752	0.000408548	0.00395637	-0.365593	No-change
SLC9A2	0.499402	1.12131	3.16233	0.00169655	0.0116801	-1.66084	No-change
MFSD2B	0.4988	4.8388	3.59494	0.000369163	0.00365601	-0.272672	No-change
NCKAP5	0.498448	5.08742	2.9233	0.00367999	0.0209397	-2.35574	No-change
GAGE2C	0.498405	0.42055	3.73669	0.0002164	0.00243702	0.218181	No-change
ADAMTSL5	0.498324	6.01799	2.5529	0.0110903	0.0478197	-3.32934	No-change
PLEKHA8	0.497788	5.8181	5.47439	8.19274e-08	5.00586e-06	7.60828	No-change
NCEH1	0.497706	7.41802	3.49363	0.000535179	0.00487455	-0.612666	No-change
MELK	0.49718	6.88656	3.0146	0.00275355	0.0167696	-2.0964	No-change
HOXD10	0.497172	2.07686	2.40619	0.0166174	0.0640108	-3.67988	No-change
IL20RB	0.497167	4.35657	2.89737	0.00399066	0.0222148	-2.42798	No-change
MARCKSL1	0.497087	10.4477	4.02976	6.80059e-05	0.00101025	1.2884	No-change
RTL1	0.496999	0.742598	3.13887	0.00183444	0.01236	-1.73132	No-change
LOC654342	0.496718	6.85477	2.94797	0.00340494	0.0197802	-2.28639	No-change
CHRFAM7A	0.496665	2.13754	2.82106	0.00504882	0.0264149	-2.63706	No-change
CARD9	0.496598	4.57708	3.42735	0.000679181	0.00580982	-0.830206	No-change
ASCL2	0.496598	3.30753	2.89646	0.00400197	0.0222705	-2.4305	No-change
NTNG2	0.496303	2.70871	3.16862	0.00166119	0.0114938	-1.64183	No-change
SLC25A24	0.496222	6.50171	2.72488	0.00674291	0.0329273	-2.89299	No-change
NCF1C	0.496142	3.87653	2.88555	0.00414004	0.0228666	-2.46071	No-change
ICAM5	0.495749	1.91169	2.44308	0.0150371	0.0596891	-3.59364	No-change
SLAMF8	0.495458	7.16849	3.23723	0.00131773	0.00968252	-1.43245	No-change
KIAA1609	0.495368	6.31686	3.15079	0.00176311	0.0120215	-1.69556	No-change
C11orf20	0.495183	1.35175	3.18087	0.00159437	0.0111582	-1.60476	No-change
CSF3R	0.494722	6.14353	2.93799	0.00351386	0.020281	-2.31451	No-change
ATP6V1C1	0.494696	10.9184	6.56903	1.75231e-10	3.49271e-08	13.4678	No-change
S100A4	0.494544	8.41785	3.08486	0.00219213	0.0141925	-1.8917	No-change
IL12RB2	0.494263	3.1283	3.00962	0.00279804	0.0169965	-2.11077	No-change
NCAPH	0.493893	6.72238	3.15948	0.00171274	0.0117679	-1.66941	No-change
C1orf116	0.493794	4.88972	1.83439	0.0674127	0.177812	-4.85332	No-change
TNFRSF10C	0.493655	5.27598	3.32513	0.00097364	0.0077048	-1.15801	No-change
DISC1	0.493547	5.90737	3.74489	0.000209711	0.00238922	0.247099	No-change
LMO1	0.493429	0.428399	4.93441	1.22561e-06	4.47041e-05	5.04882	No-change
FAM60A	0.493245	8.27209	4.23943	2.84415e-05	0.000517186	2.09923	No-change
CD97	0.493165	9.45955	3.60678	0.000353294	0.00354134	-0.232374	No-change
SCD	0.493131	14.7799	2.52607	0.0119579	0.0505864	-3.39494	No-change
SORCS3	0.493037	0.493316	3.76376	0.000195041	0.0022669	0.313918	No-change
EXO1	0.493033	6.3446	3.01564	0.00274441	0.0167266	-2.09343	No-change
ATAD3B	0.492925	8.40873	5.14379	4.4089e-07	1.91768e-05	6.0142	No-change
KRT23	0.492438	6.51241	1.14584	0.252614	0.439972	-5.85256	No-change
LAPTM4B	0.492355	11.1849	3.21716	0.0014107	0.0102138	-1.49414	No-change
CD80	0.49221	2.94793	3.29038	0.00109825	0.00842251	-1.26734	No-change
FPR2	0.492175	1.87463	3.24506	0.00128303	0.00950236	-1.40829	No-change
NCS1	0.492138	7.27259	2.94275	0.00346156	0.0200411	-2.30112	No-change
NEFH	0.492041	3.30442	3.02864	0.00263183	0.0161965	-2.05587	No-change
FAM5C	0.491828	1.26591	2.35144	0.0192335	0.0715072	-3.80558	No-change
LOC149837	0.49159	3.46811	2.98756	0.00300275	0.0179682	-2.174	No-change
ALOX12P2	0.49147	4.46153	2.48297	0.0134787	0.0550721	-3.49892	No-change
KIAA0513	0.490915	7.47887	5.4207	1.08288e-07	6.31575e-06	7.34368	No-change
ITGA3	0.490755	7.92409	2.75526	0.00615937	0.030722	-2.81308	No-change
TMEM54	0.490444	7.74445	2.77812	0.00575063	0.0291363	-2.75237	No-change
PDE11A	0.490289	5.90815	2.21428	0.0274282	0.0930438	-4.10808	No-change
RAB15	0.489846	9.11605	4.87733	1.60996e-06	5.57379e-05	4.79171	No-change
LHFPL3	0.489474	0.907999	3.219	0.00140195	0.010177	-1.48852	No-change
C1orf183	0.488177	5.10779	4.28461	2.34591e-05	0.000449687	2.27884	No-change
TRPV3	0.488072	1.41922	3.04542	0.00249282	0.0155839	-2.00718	No-change
CENPI	0.487692	3.90988	2.7632	0.00601445	0.0301383	-2.79204	No-change
C10orf35	0.487594	6.1095	2.43959	0.0151808	0.0600968	-3.60186	No-change
SAMSN1	0.487528	5.75675	3.2425	0.00129428	0.00956153	-1.41619	No-change
HMMR	0.486996	7.3406	3.18142	0.00159145	0.0111434	-1.60311	No-change
CAPN6	0.486809	2.86881	1.59621	0.111311	0.25159	-5.25053	No-change
CTXN1	0.486638	3.35482	2.73474	0.00654831	0.0322049	-2.86715	No-change
NCF1	0.486397	5.44438	2.8522	0.00458959	0.0245568	-2.5524	No-change
KDELR3	0.486381	8.79362	2.97282	0.00314712	0.0186305	-2.21602	No-change
WNT5A	0.485872	6.58698	2.00385	0.0458268	0.135059	-4.53778	No-change
CLIC3	0.485792	3.19468	2.42457	0.0158124	0.0619521	-3.63706	No-change
MDFIC	0.485784	8.31124	3.23926	0.00130866	0.00963949	-1.4262	No-change
ULBP1	0.48555	2.31361	2.78318	0.00566367	0.0288167	-2.73889	No-change
DNAJB4	0.485468	7.93918	4.49418	9.39586e-06	0.000223779	3.13425	No-change
CBR3	0.485316	5.11789	2.99417	0.00294001	0.0176996	-2.1551	No-change
RICH2	0.484324	5.38331	2.43246	0.015478	0.0609513	-3.61861	No-change
CCDC113	0.483392	5.63851	2.84779	0.00465221	0.0247949	-2.56444	No-change
CDC45	0.482881	6.62158	2.88405	0.00415934	0.0229424	-2.46485	No-change
GIP	0.482749	0.374652	4.69257	3.82459e-06	0.00010997	3.97753	No-change
FREM1	0.482567	2.13318	2.08077	0.0381539	0.117911	-4.38556	No-change
ZC3H12D	0.48228	2.60586	3.54717	0.00044029	0.00417706	-0.434125	No-change
MCOLN2	0.482179	3.33771	2.67477	0.00781534	0.036857	-3.02295	No-change
CDK5R1	0.481891	5.57548	4.31818	2.03094e-05	0.000403243	2.4134	No-change
CDKL1	0.481658	2.63028	3.11016	0.0020173	0.0133058	-1.81692	No-change
E2F2	0.48142	5.66676	3.1738	0.00163264	0.0113467	-1.62618	No-change
GRIN2D	0.481333	4.24793	3.05647	0.00240492	0.0152013	-1.97496	No-change
MAP1D	0.481143	6.27069	5.06804	6.40754e-07	2.63094e-05	5.66091	No-change
LAIR1	0.481038	7.5503	3.4389	0.000651734	0.00563136	-0.792583	No-change
TMEM154	0.480911	4.33994	2.35474	0.0190658	0.0711157	-3.79807	No-change
RHBDF2	0.480666	8.98622	4.87093	1.65964e-06	5.69771e-05	4.76308	No-change
GATSL1	0.480305	3.30186	3.36041	0.000860687	0.00700908	-1.04592	No-change
TTK	0.479946	6.24309	2.54847	0.0112297	0.0482817	-3.34023	No-change
HMOX1	0.479736	10.1971	3.55168	0.000433068	0.00413145	-0.41898	No-change
SLITRK3	0.479644	2.18157	1.72412	0.0855354	0.209476	-5.04395	No-change
FAT1	0.478882	11.3465	3.50685	0.000510113	0.00469625	-0.568813	No-change
CSDAP1	0.478804	2.63494	3.48355	0.000555067	0.00501343	-0.646008	No-change
TNFAIP3	0.478592	9.6596	4.04769	6.32105e-05	0.000952099	1.35627	No-change
BUB1	0.478084	6.96601	2.72771	0.00668662	0.0327316	-2.88559	No-change
C16orf59	0.477869	6.48349	3.30606	0.00104029	0.0080837	-1.21814	No-change
GGT3P	0.477752	5.10633	2.36715	0.0184479	0.0692893	-3.76979	No-change
ABCA13	0.476893	2.22941	2.43861	0.0152212	0.0602219	-3.60416	No-change
CFTR	0.476776	3.10757	1.35328	0.176806	0.345929	-5.59958	No-change
RTBDN	0.476724	1.81998	2.03788	0.0422842	0.127217	-4.47112	No-change
CENPK	0.475639	5.28093	2.92507	0.00365951	0.020888	-2.35076	No-change
FLJ45445	0.475525	3.69373	3.20574	0.00146625	0.0104959	-1.52907	No-change
TTYH3	0.475447	10.674	4.18974	3.50825e-05	0.000608314	1.9037	No-change
HSPA1B	0.474866	10.4814	3.27337	0.00116451	0.00881869	-1.32047	No-change
FAM19A4	0.474229	1.36158	1.9662	0.050035	0.143908	-4.61024	No-change
KCNJ16	0.474169	2.23053	1.70572	0.0889135	0.215335	-5.07463	No-change
GAL3ST4	0.473797	5.4208	2.90702	0.00387229	0.0216971	-2.40115	No-change
HJURP	0.47375	7.1222	2.83963	0.00477018	0.0252532	-2.58668	No-change
LOC654433	0.473662	5.81286	1.95256	0.0516377	0.147116	-4.63616	No-change
FLJ22536	0.473028	1.69952	2.96799	0.00319584	0.0188482	-2.22975	No-change
GPR158	0.472701	5.12015	1.69091	0.0917107	0.219822	-5.0991	No-change
PPM1N	0.472682	3.38044	2.81539	0.00513681	0.0267866	-2.65239	No-change
C1orf126	0.472552	2.84111	2.23227	0.0262049	0.0899191	-4.06942	No-change
ANXA2P3	0.472548	1.70719	4.2977	2.21798e-05	0.000431613	2.33116	No-change
RHPN1	0.472369	6.69384	3.24907	0.00126559	0.00939638	-1.3959	No-change
WNT10A	0.472204	2.55494	2.78681	0.00560181	0.0285684	-2.72916	No-change
NAT8L	0.472101	2.17652	2.41573	0.0161952	0.0629127	-3.6577	No-change
ZNRF3	0.471094	9.04294	3.39961	0.00074958	0.00627861	-0.920096	No-change
RNFT2	0.471038	4.81542	2.81966	0.00507049	0.0265081	-2.64086	No-change
GPR85	0.470763	3.22809	3.57473	0.000397824	0.0038793	-0.341217	No-change
OBFC2A	0.47069	7.4042	4.56956	6.70264e-06	0.000170515	3.45082	No-change
IL12RB1	0.470628	4.79915	3.09527	0.0021186	0.0138254	-1.86101	No-change
CKAP2L	0.470598	5.78679	2.75535	0.00615762	0.0307208	-2.81283	No-change
GGTLC2	0.470574	7.32862	1.99637	0.0466383	0.136725	-4.55228	No-change
SLC39A4	0.470401	7.24199	1.74254	0.0822588	0.203921	-5.01292	No-change
ERCC6L	0.470369	4.9579	3.19481	0.00152134	0.0107848	-1.56241	No-change
LYPD6B	0.470188	2.10454	1.78852	0.0745236	0.19091	-4.93403	No-change
KIF23	0.46984	6.64837	2.64105	0.00862111	0.03956	-3.10911	No-change
MAGEC1	0.469661	2.62326	1.26599	0.206326	0.384486	-5.71111	No-change
LOC154761	0.469544	3.90299	2.94214	0.00346827	0.0200686	-2.30285	No-change
CSDA	0.469283	9.00878	3.22436	0.00137666	0.0100294	-1.47205	No-change
RENBP	0.469222	7.1944	2.54087	0.0114721	0.0490877	-3.35884	No-change
IKBKG	0.469188	10.0397	5.07027	6.33774e-07	2.61798e-05	5.67125	No-change
FAM124A	0.469029	3.43437	3.48937	0.000543506	0.00493506	-0.626775	No-change
SLC7A7	0.468947	7.45278	3.3104	0.00102478	0.00800544	-1.20451	No-change
TRIM40	0.468759	1.82216	2.53248	0.0117455	0.0499452	-3.37934	No-change
SAMD13	0.468581	3.15247	3.18536	0.00157053	0.0110497	-1.59115	No-change
DLX3	0.46823	0.951229	2.97905	0.00308537	0.018323	-2.19829	No-change
LUZP4	0.46792	0.539338	3.07479	0.00226555	0.0145577	-1.92132	No-change
KRT39	0.467853	0.959704	3.73344	0.000219114	0.00245279	0.206703	No-change
ABCB9	0.467783	5.97875	4.00999	7.36963e-05	0.00107152	1.21386	No-change
CHORDC1	0.467607	8.42181	5.76906	1.70527e-08	1.44666e-06	9.09953	No-change
BBS12	0.467556	4.84526	4.77992	2.54913e-06	8.06372e-05	4.35902	No-change
HLA-DQA2	0.467555	6.8201	2.20592	0.0280136	0.0945607	-4.12595	No-change
TTLL6	0.467452	2.0832	2.77183	0.00586062	0.0295696	-2.76913	No-change
MPP6	0.466904	7.33794	4.60406	5.73373e-06	0.000151888	3.5973	No-change
TMEM200C	0.466846	2.17224	2.69501	0.00736495	0.0352088	-2.97073	No-change
PSRC1	0.466379	6.64149	3.67947	0.000269014	0.00288923	0.0179214	No-change
PSORS1C1	0.466336	1.87306	2.90299	0.00392141	0.0218964	-2.41239	No-change
TNFRSF10A	0.466303	5.89584	3.63683	0.000315823	0.00325822	-0.129474	No-change
LOC150381	0.466152	5.93097	2.88373	0.00416357	0.0229533	-2.46576	No-change
POLQ	0.466076	5.50675	2.84012	0.00476295	0.0252214	-2.58533	No-change
RAB6B	0.466018	6.50009	4.3281	1.94592e-05	0.000391122	2.45333	No-change
NCF4	0.465754	6.77495	3.58234	0.000386807	0.00379233	-0.315478	No-change
VCX	0.465421	1.24361	2.3915	0.0172868	0.0659785	-3.7139	No-change
CACNB1	0.465332	4.59983	3.69751	0.000251249	0.00273206	0.0807505	No-change
APCDD1L	0.465154	0.872159	3.32427	0.00097657	0.00771733	-1.16074	No-change
NCAPG	0.465139	7.90534	2.97341	0.00314129	0.0186013	-2.21436	No-change
SLC6A7	0.464387	1.30646	2.97516	0.00312383	0.0185107	-2.20937	No-change
UCA1	0.464327	2.11337	1.77726	0.0763596	0.193922	-4.95352	No-change
LGALS9	0.464323	9.35705	3.68897	0.000259518	0.00280564	0.0509649	No-change
LETM2	0.463974	3.40942	3.59098	0.000374625	0.00370118	-0.28614	No-change
ABCC5	0.463922	8.64147	6.6926	8.30256e-11	1.92072e-08	14.1825	No-change
PLCXD2	0.463847	4.85547	3.45565	0.000613752	0.00538016	-0.73779	No-change
CCL3	0.463372	6.32842	3.04425	0.00250227	0.015624	-2.01058	No-change
HSF4	0.463282	7.22529	4.05669	6.09277e-05	0.000924921	1.39042	No-change
ABCB6	0.462699	10.5007	4.46762	1.05721e-05	0.000245804	3.0238	No-change
C8orf77	0.462424	3.09777	4.11353	4.82143e-05	0.000777565	1.60786	No-change
TFPI	0.462344	12.307	3.05784	0.00239425	0.0151523	-1.97096	No-change
FAM171A1	0.462235	9.05653	2.01004	0.0451647	0.133649	-4.52574	No-change
FUNDC2P2	0.461919	2.39797	3.41485	0.000710103	0.00602165	-0.870796	No-change
CCR1	0.461677	6.47286	3.47399	0.000574551	0.00513743	-0.677525	No-change
KIAA0101	0.460623	7.27023	3.16386	0.00168785	0.0116319	-1.6562	No-change
IL31RA	0.460548	0.92272	3.63586	0.000316965	0.00326671	-0.132787	No-change
C20orf118	0.460403	5.24643	2.5728	0.0104834	0.0458938	-3.28026	No-change
ZNF716	0.460298	1.38874	2.13665	0.0332927	0.107317	-4.27147	No-change
CD300LF	0.460222	4.78588	3.37802	0.000808992	0.0066621	-0.989553	No-change
LRRC19	0.460057	2.34002	2.39226	0.0172515	0.0658926	-3.71213	No-change
C19orf33	0.459307	2.81696	1.63955	0.101963	0.236977	-5.18228	No-change
CKMT1B	0.458644	3.01197	1.54042	0.124326	0.271996	-5.3357	No-change
MYBPC2	0.458641	0.769564	3.31455	0.0010101	0.00792715	-1.19141	No-change
ODZ2	0.458634	4.66162	1.38887	0.165721	0.331088	-5.55199	No-change
TTLL4	0.458595	8.79082	3.73373	0.000218866	0.00245179	0.207746	No-change
TSPO2	0.458235	3.31626	2.50912	0.012537	0.05241	-3.43606	No-change
PTP4A3	0.458085	8.63472	2.79737	0.00542579	0.0278967	-2.70089	No-change
S100B	0.457607	3.35772	2.6024	0.0096356	0.0430697	-3.20656	No-change
UMODL1	0.457042	1.29045	2.55711	0.0109593	0.0473424	-3.31899	No-change
PDLIM3	0.457009	7.61006	2.90951	0.00384237	0.021605	-2.39424	No-change
CDCA7	0.456802	4.8884	1.78113	0.0757253	0.192995	-4.94685	No-change
KCNE1L	0.456633	3.49486	2.0996	0.0364522	0.114303	-4.34745	No-change
RAC2	0.456425	8.23723	3.07758	0.00224499	0.0144482	-1.91313	No-change
AMACR	0.456017	11.1179	2.65504	0.0082781	0.0383633	-3.07348	No-change
CPA5	0.456012	0.874262	3.33353	0.000945568	0.00755057	-1.13143	No-change
WFDC2	0.45601	4.02823	1.34738	0.178696	0.348364	-5.60735	No-change
FCGR3B	0.45599	3.76266	2.14168	0.0328827	0.106312	-4.26106	No-change
SP6	0.455883	4.35302	2.86858	0.00436348	0.0236677	-2.50748	No-change
ADM	0.455442	8.45349	3.74919	0.000206281	0.00236193	0.262292	No-change
CENPE	0.455337	6.49643	2.90738	0.00386803	0.0216929	-2.40017	No-change
AMBN	0.455187	0.698961	2.72465	0.00674746	0.0329273	-2.89358	No-change
HPSE	0.45509	4.02163	2.72375	0.00676563	0.0329768	-2.89595	No-change
ICOS	0.454635	3.34264	2.48386	0.0134458	0.0550253	-3.4968	No-change
HCK	0.454608	7.3329	3.34759	0.000900238	0.00725633	-1.08678	No-change
CD74	0.454468	14.6373	3.19903	0.00149987	0.0106659	-1.54956	No-change
ZNF746	0.454056	8.77767	6.8893	2.47542e-11	8.06672e-09	15.3415	No-change
GBE1	0.45373	10.3658	4.30325	2.16574e-05	0.000425074	2.35341	No-change
RGS14	0.453729	10.3293	4.97904	9.88459e-07	3.73034e-05	5.25166	No-change
MCF2L2	0.453722	2.80803	2.15001	0.0322126	0.10469	-4.24376	No-change
ZNF860	0.453549	1.47932	3.10411	0.00205789	0.0135152	-1.83485	No-change
NCKAP5L	0.453397	8.46947	4.53568	7.80586e-06	0.000194012	3.30796	No-change
KLHL38	0.453384	1.1753	3.34116	0.000920706	0.00738361	-1.10721	No-change
ANKRD37	0.452925	6.72783	2.92375	0.00367475	0.020933	-2.35446	No-change
NDRG1	0.452751	12.099	3.33005	0.000957106	0.00762195	-1.14245	No-change
ACSL3	0.45262	11.0627	6.16794	1.84104e-09	2.33312e-07	11.2206	No-change
P4HA2	0.452417	9.66954	4.24007	2.83644e-05	0.000516241	2.10176	No-change
SGTB	0.452214	6.78151	6.08165	3.00898e-09	3.57077e-07	10.7519	No-change
SLC1A3	0.451969	6.98767	2.98758	0.00300256	0.0179682	-2.17394	No-change
HLA-DMA	0.451962	9.99544	3.04956	0.00245952	0.0154369	-1.99511	No-change
CYorf15A	0.451818	4.51438	1.2955	0.195969	0.37156	-5.67423	No-change
TCF7	0.451746	8.35342	2.87274	0.00430772	0.0234596	-2.49604	No-change
HOMER3	0.451731	7.96935	3.38452	0.000790656	0.00654523	-0.968682	No-change
CD300C	0.451667	3.73704	3.17981	0.00160007	0.0111798	-1.60799	No-change
CLEC7A	0.451325	5.48889	2.96887	0.00318686	0.0188114	-2.22724	No-change
LASS6	0.451313	8.39238	3.93271	0.000100569	0.00135745	0.925777	No-change
SHISA9	0.45114	1.51924	2.21535	0.027354	0.0928536	-4.10579	No-change
HIST1H2BC	0.451046	6.64515	2.65484	0.00828283	0.0383765	-3.07398	No-change
C2orf39	0.450883	1.18358	3.90157	0.00011383	0.00149803	0.811156	No-change
TLR8	0.45083	4.22188	2.5865	0.010083	0.0445171	-3.24624	No-change
DNAJC5B	0.45075	2.64196	2.99361	0.00294529	0.0177218	-2.15671	No-change
CARD6	0.450589	7.25378	3.49231	0.000537758	0.00489369	-0.617059	No-change
CD36	0.450446	9.98507	2.48683	0.0133359	0.0547461	-3.48968	No-change
CD300LB	0.450326	3.4868	2.56174	0.010817	0.0468901	-3.30759	No-change
NPAS1	0.450308	2.89322	2.64721	0.00846853	0.0390261	-3.09344	No-change
PPARGC1B	0.450247	3.95207	3.65902	0.000290588	0.00307197	-0.0529811	No-change
C1orf84	0.450242	3.32668	4.52382	8.23198e-06	0.000202057	3.25815	No-change
SPC25	0.450039	5.85118	2.84651	0.00467048	0.02486	-2.56792	No-change
LSAMP	0.448772	1.84198	2.22603	0.0266235	0.0909754	-4.08285	No-change
RRS1	0.448543	9.43588	4.52218	8.29241e-06	0.000202912	3.25129	No-change
LOC344595	0.448492	4.06352	3.3546	0.000878413	0.00711393	-1.06446	No-change
BEST1	0.448349	4.69016	3.18285	0.00158382	0.0111075	-1.59877	No-change
BLVRA	0.448181	8.6932	3.27359	0.0011636	0.0088164	-1.31976	No-change
C2orf27A	0.448065	3.61019	3.42771	0.000678318	0.00580729	-0.829047	No-change
ZBTB41	0.447909	8.91188	4.91129	1.36921e-06	4.9143e-05	4.94437	No-change
SOX2	0.447784	1.72155	1.94875	0.0520925	0.147971	-4.64336	No-change
TFAP2C	0.447665	1.49243	2.15759	0.0316134	0.103315	-4.22796	No-change
MGC14436	0.447601	2.11591	3.14267	0.0018114	0.0122571	-1.71992	No-change
PLCD4	0.447576	5.26111	4.24522	2.7751e-05	0.000507779	2.12214	No-change
PNMA5	0.447425	1.77959	1.69608	0.0907251	0.218204	-5.09057	No-change
TNFRSF12A	0.447335	10.1465	3.43778	0.000654357	0.00564689	-0.796247	No-change
IL21R	0.447318	3.97829	2.28293	0.0230101	0.0814619	-3.95887	No-change
TMEM51	0.447199	6.91641	2.88078	0.00420177	0.0230956	-2.47388	No-change
KCNH4	0.44717	2.35639	2.77221	0.00585391	0.0295429	-2.76812	No-change
LILRA6	0.446993	4.86403	3.1399	0.00182819	0.0123463	-1.72824	No-change
COL10A1	0.446863	2.89682	1.63135	0.103681	0.239568	-5.19533	No-change
OAZ3	0.446558	4.52496	3.83127	0.000150117	0.00185545	0.555421	No-change
ZMYND8	0.446427	8.8218	6.2585	1.09324e-09	1.59179e-07	11.718	No-change
RECQL4	0.446303	8.37395	3.06659	0.00232704	0.0148352	-1.94538	No-change
COL28A1	0.446094	1.36855	2.25476	0.0247417	0.0861659	-4.02063	No-change
UCK2	0.44608	8.7625	5.54208	5.74562e-08	3.80509e-06	7.94504	No-change
LOC441666	0.445585	3.29426	1.96779	0.0498511	0.14352	-4.60721	No-change
PFKM	0.445356	8.04394	3.43384	0.000663634	0.00571254	-0.809087	No-change
UTS2D	0.44535	2.77242	2.45818	0.0144293	0.057858	-3.55795	No-change
NLGN4Y	0.445234	3.77596	1.5423	0.12387	0.271231	-5.33289	No-change
AGR3	0.445048	0.561916	3.05599	0.00240871	0.0152086	-1.97637	No-change
SOX11	0.444838	1.54761	2.46182	0.0142863	0.0574192	-3.54933	No-change
CAPG	0.444813	8.9595	2.47472	0.0137888	0.0559189	-3.51863	No-change
CPA2	0.444718	0.714938	2.31485	0.021177	0.0765769	-3.88801	No-change
KRT16	0.444247	1.32235	1.86101	0.0635485	0.170699	-4.80555	No-change
C4orf12	0.444247	2.17995	3.41213	0.000717006	0.00607016	-0.879613	No-change
ZNF229	0.443971	4.82743	2.16423	0.0310965	0.10213	-4.21408	No-change
MAPK15	0.443626	1.28679	2.41635	0.0161682	0.0628669	-3.65626	No-change
MAGEA4	0.443403	0.752325	2.07547	0.0386448	0.118929	-4.39623	No-change
MAP7D3	0.443374	6.50393	2.88947	0.00409001	0.022639	-2.44989	No-change
CNTNAP1	0.443331	6.06043	2.73105	0.00662041	0.0325005	-2.87681	No-change
DFNB31	0.442976	7.43108	4.03471	6.66503e-05	0.000995873	1.30709	No-change
CD38	0.442896	4.312	2.05898	0.0402068	0.122397	-4.42924	No-change
MOBKL1A	0.442717	8.27382	5.9416	6.60325e-09	7.06066e-07	10.0028	No-change
SGOL1	0.442632	5.11814	2.63077	0.00888107	0.0404724	-3.13516	No-change
PYROXD2	0.442245	5.91343	1.67472	0.0948474	0.224892	-5.12558	No-change
GPR137B	0.441964	8.10524	3.03981	0.00253852	0.0157545	-2.02349	No-change
NUF2	0.441891	6.69119	2.43207	0.0154943	0.0609739	-3.61952	No-change
TRAF5	0.441727	7.21046	3.89423	0.00011719	0.00153145	0.784249	No-change
F13A1	0.441666	6.9692	2.1097	0.035566	0.112193	-4.32686	No-change
FAM108C1	0.441595	7.74093	4.32533	1.96935e-05	0.000395217	2.44215	No-change
SFRP4	0.441469	5.669	1.8071	0.0715725	0.185434	-4.90158	No-change
RIMS3	0.441438	5.23705	3.27085	0.00117462	0.00888215	-1.32831	No-change
YARS	0.440939	10.9489	6.59141	1.53171e-10	3.20878e-08	13.5965	No-change
ARL4A	0.440774	8.4008	3.84422	0.000142703	0.00177664	0.6022	No-change
CCDC21	0.440044	7.80658	4.63703	4.93456e-06	0.000135075	3.73819	No-change
RANBP17	0.440035	4.74052	1.69508	0.0909154	0.218492	-5.09223	No-change
TPSG1	0.439533	1.68213	2.19284	0.0289512	0.0968974	-4.15378	No-change
KLHDC7A	0.43939	7.19794	2.38736	0.0174793	0.0666388	-3.72343	No-change
HABP4	0.43927	8.82123	4.63198	5.04972e-06	0.000137131	3.71653	No-change
CHSY3	0.439223	5.00729	3.09614	0.00211253	0.0138103	-1.85843	No-change
SLC7A6OS	0.439181	6.63533	4.14936	4.15446e-05	0.000692298	1.74634	No-change
SMTNL2	0.438873	1.58066	3.26487	0.00119898	0.00901652	-1.34691	No-change
SPRR3	0.438695	0.594303	3.04829	0.0024697	0.015496	-1.99882	No-change
DNAH17	0.43862	4.13288	3.64677	0.000304266	0.00316513	-0.0952357	No-change
RASEF	0.43859	3.767	1.52445	0.128264	0.278121	-5.35954	No-change
PIK3R6	0.438561	4.52632	3.5737	0.00039935	0.0038893	-0.344726	No-change
GMDS	0.438534	9.0115	4.33925	1.8544e-05	0.000376069	2.49832	No-change
LOC151009	0.438387	4.06537	2.91896	0.00373038	0.0211326	-2.36786	No-change
EDDM3A	0.438271	0.320177	3.22741	0.00136248	0.0099437	-1.46267	No-change
SERPINB3	0.438221	0.604446	2.72936	0.00665392	0.0326338	-2.88127	No-change
LGALS3BP	0.438155	12.7641	2.2927	0.0224351	0.0798552	-3.93729	No-change
ST3GAL5	0.438113	8.3008	5.04418	7.20128e-07	2.90335e-05	5.55061	No-change
LMO4	0.437748	9.26323	4.78917	2.44111e-06	7.79408e-05	4.39976	No-change
RASAL1	0.437233	2.90782	1.68933	0.0920122	0.22018	-5.10169	No-change
ADAMTS10	0.437112	7.28454	2.58331	0.0101748	0.0448264	-3.25416	No-change
TACR2	0.437092	2.48065	2.7927	0.00550302	0.0281949	-2.71341	No-change
C11orf49	0.436866	7.46534	3.81572	0.000159503	0.00195149	0.499435	No-change
OLFML2B	0.436503	7.48312	3.06526	0.00233713	0.0148641	-1.94927	No-change
C3orf67	0.43622	4.92717	2.49927	0.0128847	0.053342	-3.45981	No-change
BIRC5	0.435701	7.35081	2.37634	0.0180018	0.068046	-3.74875	No-change
ALOX15B	0.435382	3.51946	1.60196	0.110032	0.249829	-5.24157	No-change
KIAA0114	0.435187	9.02889	3.08864	0.00216517	0.014049	-1.88057	No-change
DRAM1	0.435054	8.46927	4.82518	2.06093e-06	6.81336e-05	4.55912	No-change
PSCA	0.434372	1.79301	2.51312	0.0123982	0.0520416	-3.42638	No-change
COMP	0.434078	3.45425	1.36222	0.173972	0.342013	-5.58774	No-change
EPB41L2	0.434044	9.31554	4.10595	4.97495e-05	0.000795608	1.57872	No-change
CCL4	0.434036	6.17374	2.84304	0.00472052	0.0250419	-2.57738	No-change
HPDL	0.433902	2.88204	2.59686	0.0097895	0.0435678	-3.22042	No-change
RAD54B	0.433879	6.15691	4.41328	1.34331e-05	0.000294324	2.79968	No-change
OXTR	0.433822	4.23352	2.4737	0.0138275	0.0560249	-3.52106	No-change
TPD52	0.432812	10.5263	4.72501	3.29204e-06	9.70686e-05	4.11847	No-change
GPR97	0.432468	4.54763	2.2571	0.0245938	0.0857851	-4.01553	No-change
ATP1A2	0.432459	4.55102	1.9709	0.0494925	0.142816	-4.60127	No-change
DFNA5	0.432384	7.12131	2.35165	0.0192224	0.0714791	-3.80508	No-change
CNTNAP2	0.432362	6.78554	1.48059	0.13958	0.293785	-5.42373	No-change
KIAA1324	0.432308	4.31252	2.05375	0.040714	0.12352	-4.43967	No-change
VNN2	0.432061	7.12283	1.70776	0.0885335	0.214693	-5.07125	No-change
KCNK2	0.431718	1.22925	2.0707	0.0390916	0.119891	-4.40581	No-change
PRRX1	0.431401	5.37432	2.50936	0.0125286	0.0523898	-3.43547	No-change
PLAC4	0.430982	0.76513	3.30177	0.00105587	0.00818307	-1.23163	No-change
CT47B1	0.430886	0.863947	2.26842	0.0238888	0.0838353	-3.99079	No-change
SLC4A4	0.430744	8.56954	1.95275	0.0516148	0.147075	-4.63579	No-change
PTAFR	0.430344	4.15577	2.63058	0.00888596	0.0404858	-3.13564	No-change
ZC3H12A	0.430287	8.19398	3.67973	0.000268753	0.00288874	0.0188139	No-change
S100A1	0.430035	6.25037	2.13043	0.033806	0.108596	-4.28431	No-change
MAP1LC3B2	0.429885	7.5879	5.83843	1.16754e-08	1.0945e-06	9.46003	No-change
MGST1	0.429759	13.609	2.67409	0.00783102	0.0369079	-3.02471	No-change
PCSK1N	0.429161	3.08274	1.32097	0.18734	0.359751	-5.64172	No-change
TMEM22	0.42898	6.20195	2.94425	0.00344516	0.0199631	-2.29688	No-change
PHLDA1	0.428816	10.249	3.03079	0.00261366	0.016104	-2.04966	No-change
SLC4A11	0.428755	3.61183	1.79546	0.0734104	0.188767	-4.92195	No-change
PAX9	0.428423	0.862563	3.29451	0.0010827	0.00832191	-1.2544	No-change
ABCG2	0.428273	8.53004	2.16352	0.031151	0.102259	-4.21555	No-change
MCM10	0.42755	5.85342	2.47806	0.0136625	0.055587	-3.51066	No-change
SOCS7	0.427411	4.26881	3.95981	9.02316e-05	0.00124828	1.02622	No-change
TRPM6	0.427216	1.98171	2.45127	0.0147047	0.058733	-3.57431	No-change
CDH26	0.426715	1.67389	3.24512	0.00128275	0.00950236	-1.40809	No-change
TNFAIP8L3	0.42667	5.79749	2.25258	0.0248809	0.0865185	-4.0254	No-change
PKD2L1	0.42659	3.26084	2.33899	0.0198765	0.0732347	-3.83377	No-change
CENPA	0.42659	5.65652	2.37727	0.0179572	0.0679435	-3.74662	No-change
TNIP3	0.426491	1.1545	3.26935	0.00118068	0.00890496	-1.33297	No-change
HS3ST5	0.426464	0.400474	3.76744	0.000192301	0.00224443	0.326957	No-change
CPA6	0.426458	1.34723	2.11166	0.0353966	0.111937	-4.32286	No-change
STK33	0.426339	1.87341	1.96798	0.0498293	0.143478	-4.60685	No-change
C11orf82	0.426311	5.68783	3.94788	9.46514e-05	0.00129116	0.981926	No-change
KCNN4	0.426162	4.32588	2.42162	0.0159394	0.062224	-3.64396	No-change
MPP7	0.425976	6.81884	2.47577	0.0137492	0.0558221	-3.51614	No-change
TRIM36	0.425746	3.59556	2.74296	0.00638991	0.0316018	-2.84554	No-change
RASD1	0.425715	9.26916	2.03707	0.042366	0.127402	-4.47273	No-change
C1orf133	0.425604	2.46735	2.67085	0.00790551	0.0371822	-3.03303	No-change
SULT1B1	0.425371	4.32126	1.80699	0.0715888	0.185442	-4.90176	No-change
PABPC3	0.425336	7.46079	3.45661	0.000611648	0.00536629	-0.734655	No-change
SLC7A5	0.425331	8.55572	2.5904	0.00997147	0.0441385	-3.23652	No-change
MTBP	0.425184	5.43749	3.31171	0.00102013	0.00798443	-1.20037	No-change
TM4SF20	0.425174	3.05086	1.09682	0.273443	0.463633	-5.90626	No-change
FAM57A	0.425155	6.46171	3.4251	0.000684647	0.00584684	-0.837515	No-change
C21orf121	0.424565	0.903466	2.98778	0.00300068	0.0179682	-2.17338	No-change
TNFAIP8	0.424162	7.17462	3.60238	0.000359112	0.00358239	-0.247356	No-change
CT47A1	0.423877	0.404577	2.56764	0.010638	0.0463984	-3.29303	No-change
CDYL2	0.42366	4.03271	2.8653	0.00440802	0.02384	-2.51651	No-change
C1orf135	0.423511	4.11532	3.47056	0.0005817	0.00518779	-0.688819	No-change
NRSN2	0.423427	7.52786	2.22255	0.0268602	0.0914949	-4.09036	No-change
ACOT11	0.423392	4.03837	2.1033	0.0361249	0.11354	-4.33991	No-change
C9orf140	0.423358	5.74028	2.37363	0.0181327	0.0683429	-3.75498	No-change
UGT2B4	0.423209	13.9086	1.98299	0.0481194	0.139829	-4.57809	No-change
C17orf60	0.422966	3.54615	3.1092	0.00202366	0.0133373	-1.81975	No-change
ADD2	0.422793	2.21651	2.75809	0.0061074	0.0305221	-2.8056	No-change
CCR8	0.42277	1.31925	3.17194	0.00164285	0.0113945	-1.63181	No-change
CCDC11	0.422441	2.99386	3.24192	0.00129685	0.00957709	-1.41799	No-change
SNORD116-4	0.42239	2.32076	1.71699	0.0868306	0.211513	-5.05587	No-change
ELF4	0.422245	6.68719	2.95938	0.00328431	0.0192456	-2.25416	No-change
SAMD5	0.422006	5.96442	1.55293	0.121309	0.267304	-5.31686	No-change
CDH11	0.421486	6.16123	1.94627	0.0523914	0.148563	-4.64805	No-change
ASPHD2	0.421099	4.38943	3.39304	0.000767208	0.00640536	-0.941269	No-change
ASAP3	0.421052	8.81195	3.51412	0.000496802	0.00459016	-0.544632	No-change
RRM2	0.42101	9.17266	2.85468	0.00455459	0.0244456	-2.54559	No-change
UBXN11	0.420966	8.2589	4.59198	6.05666e-06	0.000158726	3.54589	No-change
SEMA3A	0.420963	3.30661	2.09187	0.0371422	0.115763	-4.36312	No-change
NEFL	0.420954	1.03728	2.32593	0.020571	0.0750795	-3.86317	No-change
UGGT1	0.420851	11.2684	6.40701	4.59266e-10	7.79234e-08	12.5465	No-change
HAPLN3	0.42078	5.72092	2.41093	0.0164066	0.0634535	-3.66888	No-change
C6orf168	0.420684	1.69213	2.17957	0.0299294	0.0993817	-4.18183	No-change
KIF3C	0.420682	6.05953	2.93362	0.00356257	0.0205103	-2.3268	No-change
GUCA2B	0.42068	4.24014	1.54109	0.124163	0.271727	-5.3347	No-change
CABP4	0.42059	2.43788	3.18195	0.00158861	0.011128	-1.60149	No-change
EMP3	0.420569	7.78568	3.12603	0.00191423	0.0127594	-1.76969	No-change
DDX11L2	0.420419	3.52413	2.57034	0.0105567	0.0461322	-3.28634	No-change
BZW2	0.420371	9.54039	5.71049	2.34157e-08	1.86328e-06	8.79793	No-change
MDGA1	0.420359	5.70384	1.99069	0.0472618	0.13811	-4.56325	No-change
KCNQ1	0.42019	6.61576	2.76849	0.00591979	0.0297876	-2.77801	No-change
ZNF280B	0.419873	2.11553	2.47574	0.0137502	0.0558221	-3.51621	No-change
SSX2IP	0.419802	8.86883	3.25857	0.00122511	0.00915601	-1.36645	No-change
TMC6	0.41959	8.33333	2.61284	0.00935143	0.0421296	-3.18036	No-change
SLC38A6	0.419559	7.62157	5.37807	1.34926e-07	7.42773e-06	7.13515	No-change
SPEF1	0.419325	1.81664	3.06527	0.00233702	0.0148641	-1.94923	No-change
C1orf204	0.419312	2.73177	2.70764	0.00709595	0.0342615	-2.93797	No-change
MYADML2	0.419196	0.905912	4.00068	7.65283e-05	0.001101	1.17889	No-change
CLEC4E	0.419151	3.48216	2.26863	0.0238759	0.0838045	-3.99033	No-change
GMIP	0.41899	7.70437	4.38677	1.50847e-05	0.000322928	2.69125	No-change
MDGA2	0.418946	1.49632	1.69671	0.0906069	0.21802	-5.08954	No-change
KRT13	0.418944	0.96378	1.99693	0.0465772	0.136594	-4.5512	No-change
OSBPL10	0.418866	5.86959	2.64421	0.00854252	0.039296	-3.10108	No-change
CDCP1	0.418634	5.12675	1.88271	0.0605371	0.164984	-4.76613	No-change
GMPR	0.418627	6.3237	1.94938	0.0520182	0.147798	-4.64218	No-change
CRYZ	0.41831	11.7856	4.03094	6.76807e-05	0.0010076	1.29285	No-change
SNPH	0.418251	4.59252	2.81604	0.00512666	0.0267472	-2.65063	No-change
LOC441601	0.418046	0.991239	2.0308	0.0430014	0.128898	-4.48508	No-change
HSDL1	0.41779	8.37057	6.17156	1.80337e-09	2.29958e-07	11.2403	No-change
RELT	0.417561	6.2755	3.85756	0.000135427	0.00170363	0.650541	No-change
SLC17A3	0.417388	7.24489	2.02272	0.0438329	0.130741	-4.50096	No-change
NEK2	0.417386	7.14547	2.43003	0.0155802	0.0612175	-3.62429	No-change
PRDX1	0.417354	13.4822	5.17303	3.81196e-07	1.71622e-05	6.15177	No-change
SPI1	0.41713	7.94084	3.42599	0.000682471	0.00583311	-0.834613	No-change
SYK	0.417091	7.18058	2.92133	0.00370274	0.0210283	-2.36123	No-change
ECT2	0.41705	7.97802	2.96029	0.00327486	0.0192094	-2.25159	No-change
SPATA5	0.417009	6.79972	5.36565	1.43819e-07	7.79053e-06	7.07465	No-change
LOC100216001	0.416967	1.46871	2.65162	0.00836088	0.0385901	-3.08222	No-change
GALNT6	0.416775	5.27029	3.20125	0.00148865	0.0106118	-1.54277	No-change
GLRX	0.41675	10.1845	3.46655	0.000590182	0.00524294	-0.702039	No-change
HLA-DMB	0.416236	8.82072	2.91455	0.00378227	0.021342	-2.38018	No-change
SRGAP3	0.415893	5.92119	2.98755	0.00300287	0.0179682	-2.17404	No-change
HIST1H4H	0.415756	5.4766	2.23714	0.0258819	0.0891385	-4.05889	No-change
C13orf18	0.415577	4.50378	2.84429	0.00470254	0.0249724	-2.574	No-change
STOX1	0.415392	4.01718	1.96467	0.0502121	0.144317	-4.61315	No-change
DHRS13	0.415361	8.13687	3.44366	0.000640715	0.00555955	-0.777027	No-change
C2CD2	0.41511	8.5735	4.6425	4.81287e-06	0.000132451	3.76163	No-change
PLEKHB2	0.414932	9.8468	5.31943	1.82189e-07	9.49327e-06	6.85057	No-change
PLB1	0.414512	4.05576	3.17046	0.00165102	0.0114437	-1.63629	No-change
KIF2A	0.414377	7.46564	4.68266	4.00334e-06	0.000114163	3.93461	No-change
STX1A	0.414136	5.451	4.42018	1.30322e-05	0.000287998	2.82802	No-change
GLUL	0.414109	14.8497	1.98627	0.0477527	0.139078	-4.57177	No-change
LRRN2	0.414071	5.33464	1.94221	0.0528831	0.149565	-4.65572	No-change
KCNMB2	0.413894	1.16296	3.13021	0.00188788	0.0126187	-1.7572	No-change
XRCC2	0.41382	4.32556	2.61518	0.00928887	0.0419512	-3.17449	No-change
MYBPC1	0.41379	1.89322	2.48513	0.0133988	0.0549449	-3.49376	No-change
NFXL1	0.41366	7.44109	4.75413	2.87536e-06	8.87064e-05	4.24573	No-change
WWC3	0.413583	8.79958	4.93934	1.19693e-06	4.38801e-05	5.07116	No-change
NPNT	0.413582	7.42554	2.01156	0.0450026	0.133347	-4.52277	No-change
SNRPN	0.413493	10.631	2.51226	0.0124276	0.0521437	-3.42844	No-change
RRP12	0.413465	9.62356	5.4318	1.02237e-07	6.10155e-06	7.3982	No-change
RNF148	0.413459	1.53308	3.97452	8.50505e-05	0.00119758	1.08101	No-change
ACTBL2	0.413251	0.495582	4.21231	3.19015e-05	0.000566065	1.99224	No-change
CRISP2	0.412916	0.630058	2.50671	0.012621	0.0525974	-3.44186	No-change
IFI30	0.412552	11.9447	3.61287	0.000345372	0.00348085	-0.211568	No-change
FAM157A	0.4125	1.81483	3.43899	0.000651522	0.00563136	-0.792285	No-change
C3orf55	0.412356	0.944647	2.50629	0.012636	0.052603	-3.44288	No-change
SIGLEC9	0.412326	4.64819	2.92917	0.00361272	0.0206973	-2.33928	No-change
GLRB	0.412313	3.96755	1.37725	0.169281	0.335976	-5.56766	No-change
PTPRQ	0.412206	0.860641	2.68344	0.0076195	0.0361183	-3.00063	No-change
LIN7A	0.411784	7.39042	3.67736	0.000271171	0.00290542	0.0105797	No-change
PKHD1	0.411758	5.42907	1.45253	0.147217	0.304704	-5.46384	No-change
RAD51	0.411421	5.9094	2.81164	0.00519586	0.027019	-2.66252	No-change
MID1	0.41125	8.49358	3.7841	0.00018032	0.00214234	0.386268	No-change
TALDO1	0.411196	12.3937	4.9155	1.34186e-06	4.83306e-05	4.96339	No-change
SLC6A15	0.410796	0.709216	2.12118	0.0345823	0.11033	-4.30336	No-change
XPOT	0.410703	10.4862	5.34461	1.60205e-07	8.56512e-06	6.9724	No-change
EPB41L3	0.410696	6.41811	2.77497	0.00580546	0.0293345	-2.76077	No-change
C18orf54	0.410551	4.82766	3.33851	0.000929284	0.0074408	-1.11564	No-change
SNORD116-20	0.410351	1.60719	2.6594	0.00817376	0.0380523	-3.06235	No-change
MITF	0.410316	6.24509	3.407	0.000730194	0.00615777	-0.896223	No-change
CBFB	0.410256	8.96853	6.38957	5.08914e-10	8.42582e-08	12.4484	No-change
HYDIN	0.410217	2.88326	1.77927	0.0760305	0.193414	-4.95007	No-change
LAT2	0.410198	6.94041	3.26246	0.00120891	0.0090646	-1.35438	No-change
SPATS2	0.410132	8.68589	5.32133	1.80438e-07	9.47416e-06	6.85972	No-change
CXorf61	0.409801	0.583542	2.59855	0.00974227	0.0434235	-3.21619	No-change
IL12A	0.40979	1.99821	3.0095	0.00279909	0.0169965	-2.1111	No-change
C12orf49	0.409777	8.04329	4.04585	6.36881e-05	0.00095859	1.34928	No-change
GALNT7	0.409667	5.64921	2.41489	0.0162322	0.0630113	-3.65967	No-change
UBE2Q2	0.409457	8.4589	3.37259	0.000824621	0.00676367	-1.00697	No-change
TMEM65	0.409227	8.07704	3.77572	0.000186253	0.00218876	0.356417	No-change
SKA1	0.409137	6.46759	2.36579	0.018515	0.0694777	-3.7729	No-change
TM7SF4	0.408989	2.11933	2.92643	0.00364394	0.0208443	-2.34695	No-change
DSCR8	0.408901	1.71741	1.41614	0.157588	0.319125	-5.5147	No-change
C9orf125	0.408827	6.32148	1.84525	0.0658125	0.175017	-4.8339	No-change
TRAIP	0.408695	6.0983	2.9205	0.00371235	0.0210569	-2.36354	No-change
ATG9B	0.408641	2.99658	3.25486	0.0012408	0.00925302	-1.37798	No-change
GJA3	0.408618	1.39108	2.6646	0.00805088	0.0376846	-3.04904	No-change
?|340602	0.408384	0.856532	2.25714	0.0245917	0.0857851	-4.01546	No-change
CDCA2	0.408129	5.29918	2.41905	0.0160506	0.0625274	-3.64996	No-change
RDM1	0.407936	3.50854	2.18364	0.0296264	0.0986425	-4.17325	No-change
JAK3	0.407802	7.00946	2.52245	0.0120794	0.0509955	-3.40373	No-change
SLC16A6	0.40718	3.15122	2.65582	0.00825941	0.0382973	-3.0715	No-change
LY6K	0.407176	3.01043	1.94699	0.0523045	0.148399	-4.64669	No-change
CADM2	0.407172	1.53126	2.01306	0.0448435	0.13304	-4.51984	No-change
RAET1K	0.40713	1.41749	3.50302	0.000517261	0.00474502	-0.581535	No-change
DNALI1	0.40686	7.62726	1.9477	0.0522191	0.148197	-4.64535	No-change
EMILIN2	0.406494	6.8921	2.84891	0.00463621	0.0247482	-2.56138	No-change
PPM1H	0.406339	7.38901	2.09681	0.0366996	0.114837	-4.35311	No-change
C11orf86	0.405929	1.31959	2.73688	0.00650661	0.0320414	-2.86151	No-change
GLIPR1	0.405856	7.57283	2.87305	0.00430361	0.0234596	-2.49519	No-change
PLTP	0.405643	8.89936	2.29072	0.0225504	0.0802077	-3.94166	No-change
GHRHR	0.405552	2.52497	1.45874	0.145499	0.302123	-5.45502	No-change
S100A10	0.405433	11.6715	3.34044	0.000923044	0.0073966	-1.10952	No-change
PPP1R14C	0.405423	1.54197	2.02634	0.0434582	0.129944	-4.49384	No-change
CRYBB1	0.405336	2.11473	2.85863	0.00449958	0.0242264	-2.53479	No-change
IL1R2	0.405295	7.54551	2.94374	0.00345078	0.01999	-2.29833	No-change
CDKN2A	0.405254	7.74531	2.02455	0.0436427	0.130322	-4.49735	No-change
DGKB	0.405247	1.6699	2.69937	0.00727105	0.0349017	-2.95944	No-change
SLC7A8	0.404989	6.78316	2.96125	0.00326492	0.0191675	-2.24887	No-change
LOC440925	0.404907	6.60261	2.0639	0.0397355	0.121376	-4.41943	No-change
PHYHIPL	0.404817	7.48839	1.96088	0.0506545	0.14506	-4.62036	No-change
MID1IP1	0.404718	10.8017	4.00287	7.58534e-05	0.00109359	1.1871	No-change
KCTD14	0.404711	6.83407	2.05583	0.0405112	0.123105	-4.43552	No-change
OPRK1	0.404631	0.429664	3.42666	0.000680847	0.00582166	-0.832441	No-change
GPRC5D	0.404268	2.16604	3.36333	0.000851929	0.00694603	-1.03661	No-change
SHOX2	0.404255	2.25207	2.41751	0.0161175	0.0627163	-3.65355	No-change
GAL	0.404088	1.01196	2.08274	0.0379723	0.117529	-4.38158	No-change
EEF1DP3	0.404069	1.32818	3.82764	0.00015226	0.00187629	0.542334	No-change
CAMSAP1L1	0.40377	9.0615	5.18373	3.61384e-07	1.64506e-05	6.20225	No-change
CDT1	0.403523	7.79266	2.54209	0.011433	0.0489917	-3.35586	No-change
BAG3	0.403251	9.73273	5.05392	6.86658e-07	2.78598e-05	5.59556	No-change
KSR1	0.402677	7.6132	3.93555	9.9436e-05	0.00134522	0.936264	No-change
FAM72D	0.40261	5.12892	2.51798	0.0122312	0.0514987	-3.4146	No-change
ARHGEF19	0.402556	5.83388	2.49283	0.0131167	0.0540625	-3.4753	No-change
PRR11	0.402487	3.72349	1.82207	0.0692644	0.181285	-4.87519	No-change
GAPDH	0.402277	15.886	4.83313	1.98506e-06	6.61579e-05	4.59444	No-change
KISS1R	0.402238	1.35588	2.02225	0.0438815	0.130829	-4.50188	No-change
FRMD3	0.402209	3.1878	1.96748	0.0498861	0.143577	-4.60779	No-change
DNAJC10	0.402181	10.0571	5.65624	3.13383e-08	2.34808e-06	8.52088	No-change
RPRM	0.402058	0.595007	3.29897	0.00106616	0.00822864	-1.24043	No-change
TP63	0.401811	3.24884	2.26217	0.0242761	0.0849042	-4.00447	No-change
YWHAZ	0.401745	13.0463	4.9813	9.77712e-07	3.7034e-05	5.26198	No-change
VSIG1	0.401533	3.22136	1.47622	0.140749	0.295368	-5.43003	No-change
IARS	0.401485	10.6093	6.09883	2.72979e-09	3.27735e-07	10.8448	No-change
CLLU1OS	0.401447	0.475811	3.35381	0.000880852	0.00713007	-1.06698	No-change
MCOLN3	0.401424	3.02659	1.40363	0.16128	0.324775	-5.53189	No-change
GJB3	0.401288	2.81386	1.83984	0.0666058	0.176578	-4.84359	No-change
PSMC3IP	0.400775	5.71749	2.5054	0.0126672	0.0527074	-3.44503	No-change
SRM	0.40077	10.5394	5.02442	7.93016e-07	3.13614e-05	5.45958	No-change
LOC285629	0.400722	1.47119	2.07009	0.0391483	0.119975	-4.40702	No-change
TFAP2A	0.400665	3.68972	1.74251	0.0822637	0.203921	-5.01297	No-change
C12orf48	0.400609	6.14033	3.07205	0.00228596	0.0146387	-1.92938	No-change
MKI67	0.400608	9.21195	2.52796	0.011895	0.0504036	-3.39035	No-change
FOXL1	0.40037	3.53501	2.28468	0.0229063	0.0811503	-3.95502	No-change
NPHP4	0.399945	5.98118	2.11513	0.0350977	0.111489	-4.31576	No-change
HRH2	0.399831	1.91944	2.49152	0.0131643	0.054237	-3.47845	No-change
CTRL	0.399611	2.88546	3.25254	0.00125065	0.0093096	-1.38514	No-change
KIF5A	0.399191	0.635656	3.75272	0.000203504	0.00233535	0.274776	No-change
FAM115C	0.399139	6.76243	2.47117	0.0139242	0.056339	-3.5271	No-change
NFAM1	0.399073	6.42183	3.00701	0.00282158	0.0170977	-2.11827	No-change
KCNQ3	0.399035	1.06437	3.52736	0.000473397	0.00441967	-0.500486	No-change
PYDC1	0.399007	0.476898	3.09432	0.00212521	0.0138598	-1.86382	No-change
LRRTM1	0.398982	1.18031	2.56429	0.010739	0.0466392	-3.30128	No-change
ABHD4	0.398834	10.0382	5.32022	1.81464e-07	9.49327e-06	6.85435	No-change
TCP11L2	0.39878	5.38403	3.46304	0.00059768	0.00529123	-0.713566	No-change
CDX2	0.398674	1.0129	2.23155	0.0262529	0.0900537	-4.07097	No-change
TSKU	0.398576	11.9587	2.09862	0.0365392	0.114457	-4.34944	No-change
SNX7	0.398221	7.86722	2.14499	0.0326146	0.105645	-4.25418	No-change
PRRX2	0.398032	1.60312	2.18192	0.0297539	0.0990395	-4.17687	No-change
C14orf50	0.397925	1.58032	2.52075	0.0121369	0.0511855	-3.40786	No-change
SH2B2	0.397913	4.60894	3.4812	0.000559807	0.00504576	-0.653777	No-change
RACGAP1	0.397781	8.39469	3.63207	0.000321492	0.00329353	-0.145807	No-change
SLITRK1	0.397721	0.572814	2.73619	0.00652004	0.0320922	-2.86333	No-change
ACRC	0.397509	4.02133	4.19621	3.41408e-05	0.000596519	1.92904	No-change
RTN2	0.397308	7.22809	2.47862	0.0136416	0.0555238	-3.50933	No-change
DLEU7	0.397268	0.988252	3.73168	0.000220591	0.00246568	0.200517	No-change
PCYT1B	0.397046	1.59031	2.35252	0.0191781	0.0713827	-3.80311	No-change
ANXA8	0.396983	2.67383	1.51218	0.131356	0.282618	-5.37769	No-change
CORO2B	0.396912	4.42544	2.25332	0.0248333	0.0863967	-4.02377	No-change
PRSS21	0.396736	1.15784	2.08592	0.0376815	0.116889	-4.37517	No-change
ALOXE3	0.396731	0.561198	3.74337	0.000210933	0.00239783	0.241746	No-change
RELL2	0.396086	5.65016	3.05507	0.00241596	0.0152333	-1.97907	No-change
CDH3	0.396074	2.36791	2.09948	0.0364624	0.114304	-4.34768	No-change
SOCS3	0.395958	9.09725	2.36896	0.0183593	0.0690322	-3.76565	No-change
SLC38A11	0.395912	3.61618	2.32113	0.0208314	0.0757874	-3.87394	No-change
HDAC11	0.39589	9.14916	4.32987	1.93114e-05	0.00038907	2.46045	No-change
LILRB1	0.395667	5.71554	2.71449	0.00695371	0.0337095	-2.92013	No-change
FLJ33630	0.395447	7.65567	3.09549	0.00211703	0.0138228	-1.86035	No-change
WNT2	0.395384	1.89275	1.78273	0.0754627	0.192681	-4.94406	No-change
SH2D2A	0.39531	5.29508	2.24167	0.0255843	0.0883212	-4.04908	No-change
SNORD116-28	0.394986	2.64291	2.16917	0.0307162	0.10122	-4.20371	No-change
FLJ43663	0.394985	6.1354	4.30247	2.17298e-05	0.000426086	2.35029	No-change
CIITA	0.394836	6.88359	2.73932	0.00645947	0.0318664	-2.8551	No-change
DLGAP5	0.394789	6.56686	2.20351	0.0281844	0.0949191	-4.13109	No-change
GDF10	0.394774	2.12772	1.56323	0.118868	0.263936	-5.30124	No-change
PLEKHH1	0.394632	6.42618	3.03749	0.00255765	0.0158349	-2.03022	No-change
SPDYA	0.394602	3.26678	4.15764	4.01333e-05	0.000675358	1.77849	No-change
USP9Y	0.394532	4.29077	1.16512	0.244732	0.430536	-5.8308	No-change
ARSE	0.394267	10.7584	1.55788	0.120131	0.265592	-5.30937	No-change
SLC26A6	0.394049	8.84839	3.7259	0.000225514	0.00250938	0.180195	No-change
FAM166B	0.393673	2.49802	2.84211	0.004734	0.0250968	-2.57992	No-change
ENTPD3	0.393189	1.40734	2.08537	0.037732	0.116982	-4.37628	No-change
GLDN	0.393131	4.80242	1.42969	0.153664	0.31343	-5.49591	No-change
GALNT12	0.393009	3.64297	1.82051	0.0695015	0.181651	-4.87794	No-change
SSX6	0.392781	1.08216	1.98894	0.0474563	0.13849	-4.56664	No-change
B3GNT4	0.392765	1.8494	2.42196	0.0159248	0.0621904	-3.64317	No-change
GPR35	0.392587	5.49669	1.57845	0.11533	0.257894	-5.27796	No-change
GPD2	0.392528	8.16531	4.67235	4.19756e-06	0.000118374	3.8901	No-change
CDC6	0.392311	7.90194	2.53678	0.0116048	0.0495417	-3.36885	No-change
C1orf105	0.392013	2.62719	2.59328	0.00989007	0.0438728	-3.22936	No-change
FLRT1	0.392011	3.06895	2.94916	0.00339226	0.0197457	-2.28306	No-change
ST8SIA3	0.391991	1.89633	1.65729	0.0983215	0.230427	-5.15383	No-change
HTR2C	0.391834	0.655631	2.6418	0.00860236	0.0394983	-3.1072	No-change
C15orf42	0.391756	5.42783	2.31939	0.0209268	0.0759999	-3.87785	No-change
APOBEC3D	0.391723	5.16044	2.50714	0.0126061	0.0525702	-3.44083	No-change
ILDR2	0.391701	2.51072	1.78883	0.0744729	0.190854	-4.93348	No-change
ADAM23	0.391451	2.87671	1.52841	0.127279	0.276747	-5.35365	No-change
CADPS2	0.391167	8.90979	3.53832	0.0004548	0.00427716	-0.463809	No-change
CCNB1	0.391117	8.75435	2.74179	0.00641212	0.0316901	-2.8486	No-change
HMP19	0.390912	1.22382	3.38975	0.000776189	0.00645671	-0.951868	No-change
ADIG	0.39057	1.02544	2.86776	0.00437456	0.0237177	-2.50974	No-change
SPATA12	0.390494	0.916199	3.40709	0.000729957	0.00615777	-0.895927	No-change
FAM90A1	0.39027	1.98256	2.45486	0.0145612	0.0583073	-3.56583	No-change
RCN1	0.390264	11.1585	3.29997	0.00106245	0.00821126	-1.23728	No-change
NPM1	0.390193	12.8397	5.62953	3.61444e-08	2.64073e-06	8.38528	No-change
AGRN	0.38968	11.8939	3.74661	0.000208335	0.00237998	0.253164	No-change
LRRC39	0.389389	2.61682	2.80313	0.00533189	0.027545	-2.68543	No-change
P2RY2	0.389324	6.09251	3.04619	0.0024866	0.0155594	-2.00494	No-change
EVPL	0.38923	3.78098	1.25927	0.208739	0.387434	-5.71938	No-change
HN1	0.389093	10.0725	3.95805	9.08727e-05	0.00125462	1.01966	No-change
CD300A	0.388971	6.66199	3.01681	0.0027341	0.0166908	-2.09005	No-change
MTL5	0.388809	5.40963	2.37819	0.017913	0.0678263	-3.7445	No-change
SLC5A6	0.388798	10.9252	3.45814	0.000608286	0.0053503	-0.729624	No-change
SDR16C5	0.388665	0.484074	3.08898	0.00216278	0.0140468	-1.87958	No-change
NUDCD1	0.388355	8.45629	4.97821	9.92413e-07	3.73839e-05	5.2479	No-change
TLR2	0.388105	6.70937	2.28174	0.0230816	0.0816445	-3.96151	No-change
C2orf62	0.387862	1.68398	3.40693	0.000730354	0.00615777	-0.896423	No-change
ACACA	0.387354	10.215	4.74142	3.05057e-06	9.27825e-05	4.1901	No-change
TMSB10	0.387348	13.0714	2.59548	0.00982811	0.0436678	-3.22386	No-change
LONRF2	0.387324	4.99892	1.48311	0.13891	0.292825	-5.42009	No-change
RGS10	0.386971	7.10835	2.88295	0.00417362	0.0229922	-2.4679	No-change
SUSD1	0.386957	6.67629	3.19527	0.00151899	0.0107719	-1.56101	No-change
FANCD2	0.386904	7.0559	2.72293	0.00678204	0.0330489	-2.89809	No-change
NLGN1	0.386812	1.03694	2.44275	0.0150506	0.0597309	-3.59441	No-change
LOC728392	0.386673	5.80139	2.85245	0.00458602	0.0245441	-2.55171	No-change
NEK11	0.386563	4.41463	2.75341	0.00619341	0.0308543	-2.81795	No-change
SLC24A5	0.386507	1.48071	2.43598	0.0153305	0.0604678	-3.61034	No-change
PRSS16	0.386243	2.33876	1.32876	0.18476	0.35633	-5.63165	No-change
CR2	0.385836	1.59439	1.81897	0.0697378	0.182013	-4.88067	No-change
CRLF2	0.385731	0.74676	2.57261	0.010489	0.0458949	-3.28072	No-change
PGK1	0.385727	12.7384	4.89519	1.47864e-06	5.22065e-05	4.87189	No-change
FKBP10	0.385694	8.52433	2.15341	0.031943	0.10407	-4.23669	No-change
TCN2	0.385517	8.94712	3.89113	0.000118637	0.00154535	0.772895	No-change
CEACAM21	0.385468	3.44413	2.62665	0.00898729	0.0408448	-3.14558	No-change
C9orf167	0.385393	7.11816	2.84935	0.00463	0.0247214	-2.56019	No-change
C9orf21	0.385242	6.70658	4.9911	9.32388e-07	3.57126e-05	5.30677	No-change
SESTD1	0.385171	9.18215	4.24829	2.73912e-05	0.000503608	2.1343	No-change
KIAA1614	0.385104	4.49756	2.56423	0.0107409	0.0466392	-3.30143	No-change
GABRG3	0.384781	0.486306	3.3849	0.000789594	0.00653908	-0.967459	No-change
PYGB	0.384524	10.8327	4.19887	3.37609e-05	0.000592339	1.93947	No-change
PFN4	0.384402	2.66263	2.62532	0.00902184	0.0409594	-3.14894	No-change
TBXAS1	0.384252	6.83268	2.88654	0.00412733	0.0228209	-2.45797	No-change
LOC349114	0.383996	5.02694	3.23317	0.00133607	0.00979278	-1.44496	No-change
NSMCE2	0.383982	8.86214	4.48805	9.65586e-06	0.000229173	3.10868	No-change
ZHX2	0.383978	10.1099	5.22802	2.89444e-07	1.36762e-05	6.41227	No-change
ASB4	0.383809	2.52758	1.96113	0.0506261	0.145022	-4.6199	No-change
ADAMTS5	0.383766	6.47904	2.91697	0.00375364	0.0212234	-2.37341	No-change
OLFM3	0.383582	0.815501	2.34511	0.0195581	0.0723995	-3.81993	No-change
LASS1	0.383379	2.69389	1.56021	0.119578	0.264789	-5.30582	No-change
PTPN7	0.38337	6.21865	2.41836	0.0160805	0.0626032	-3.65157	No-change
RNF207	0.38332	7.62983	4.13866	4.34378e-05	0.000716863	1.70488	No-change
RGNEF	0.383152	8.45126	2.74439	0.00636269	0.0315141	-2.84177	No-change
CCDC23	0.383132	7.91401	4.73923	3.08172e-06	9.34529e-05	4.18054	No-change
DSG2	0.383122	9.12507	1.79767	0.0730579	0.188046	-4.91809	No-change
PLBD1	0.383075	6.61964	1.87956	0.0609671	0.165787	-4.77188	No-change
SLC7A5P2	0.382897	0.95489	4.32365	1.98369e-05	0.000397706	2.43538	No-change
CLIC1	0.382764	12.0983	3.94068	9.74161e-05	0.00132338	0.955265	No-change
HCN1	0.382651	0.877155	2.18793	0.0293101	0.0977955	-4.16419	No-change
NUAK2	0.382634	7.88234	2.8849	0.00414844	0.0229006	-2.46251	No-change
RNF44	0.382268	9.57773	5.25497	2.52685e-07	1.23221e-05	6.54082	No-change
LOC401397	0.382244	8.65119	3.80919	0.000163603	0.00198043	0.476013	No-change
FKBP14	0.382217	6.01365	3.5564	0.000425611	0.00407737	-0.403074	No-change
CEACAM7	0.38219	1.01242	1.52373	0.128444	0.278364	-5.3606	No-change
GNAZ	0.38213	7.36066	1.70364	0.0893018	0.216018	-5.07808	No-change
CELSR1	0.382032	7.91589	2.33503	0.0200849	0.0738701	-3.8427	No-change
NCOA2	0.38189	8.40231	1.76519	0.0783694	0.197317	-4.9743	No-change
TMEM132B	0.38188	1.95304	2.31162	0.0213564	0.0770422	-3.89522	No-change
CLSTN1	0.381863	10.2498	3.27516	0.00115735	0.00878713	-1.31488	No-change
SPAG16	0.381863	7.56126	3.03122	0.00261001	0.0160894	-2.04841	No-change
C19orf69	0.381819	0.790548	2.88991	0.00408436	0.0226199	-2.44865	No-change
PELO	0.381807	9.11094	5.44207	9.69349e-08	5.80196e-06	7.44871	No-change
FAM21A	0.381797	7.71797	1.58686	0.113413	0.254744	-5.26501	No-change
IFNGR1	0.381432	10.7727	3.78468	0.000179918	0.00213881	0.388324	No-change
GPR1	0.381342	1.48724	2.35042	0.0192855	0.0716876	-3.80789	No-change
STYK1	0.381339	1.26112	2.7174	0.00689406	0.0335074	-2.91253	No-change
CD55	0.381252	8.67299	2.50117	0.012817	0.0531578	-3.45524	No-change
IRF4	0.380856	3.91712	1.80877	0.0713121	0.185151	-4.89865	No-change
FAM127B	0.380824	9.05264	2.90024	0.00395511	0.0220588	-2.42001	No-change
PAK7	0.380712	0.696576	2.52312	0.0120571	0.0509325	-3.40212	No-change
NKPD1	0.380411	1.6247	2.73899	0.00646588	0.0318725	-2.85597	No-change
CCNA2	0.380164	7.79873	2.43693	0.0152907	0.0604094	-3.60809	No-change
ATP8B3	0.380158	5.40535	2.58469	0.010135	0.0447274	-3.25074	No-change
TNFSF15	0.380098	1.82133	2.20533	0.0280558	0.0946702	-4.12722	No-change
ARSJ	0.380086	5.15253	1.91903	0.0557622	0.155607	-4.69913	No-change
ATP10D	0.379844	7.34591	3.2244	0.0013765	0.0100294	-1.47194	No-change
HCN2	0.379761	3.67189	1.53793	0.124934	0.272986	-5.33944	No-change
IQSEC2	0.37957	5.88481	3.14344	0.00180679	0.012234	-1.71763	No-change
CCRL2	0.379509	5.46328	3.39388	0.000764929	0.00638893	-0.938559	No-change
MSI2	0.37938	6.71085	3.11539	0.00198279	0.0131185	-1.80138	No-change
ZNF208	0.379221	3.62972	1.66194	0.0973847	0.229042	-5.14632	No-change
RPS6KA3	0.379206	11.1939	3.66153	0.000287852	0.00304775	-0.0442893	No-change
GAGE8	0.379143	0.517469	2.5313	0.0117843	0.0500792	-3.38222	No-change
ITGA6	0.37909	10.5662	4.06451	5.90055e-05	0.000904018	1.42019	No-change
TUB	0.378988	4.86672	1.55167	0.121611	0.267682	-5.31877	No-change
EPHB6	0.378948	5.91092	1.69682	0.0905852	0.217995	-5.08935	No-change
SNHG6	0.37886	9.94397	3.2005	0.00149246	0.0106205	-1.54508	No-change
VAV1	0.378787	6.17431	2.4507	0.0147275	0.0588128	-3.57565	No-change
LOC286467	0.378683	1.72909	2.49478	0.013046	0.0538902	-3.47061	No-change
VGF	0.378527	1.22019	2.02986	0.0430972	0.129147	-4.48692	No-change
RNF43	0.378497	9.03902	2.2663	0.0240193	0.0841992	-3.99543	No-change
PTTG1	0.378121	8.15007	2.18564	0.0294786	0.098294	-4.16903	No-change
FOSL1	0.377938	4.51448	2.52047	0.0121467	0.0512058	-3.40857	No-change
FOSL2	0.377815	9.26349	3.63118	0.000322564	0.00330003	-0.148864	No-change
CSF1R	0.377644	9.01777	2.84148	0.00474314	0.0251248	-2.58163	No-change
CXCR2	0.377312	2.40925	2.52701	0.0119265	0.0504744	-3.39265	No-change
CALB1	0.377286	0.973805	2.41545	0.0162074	0.0629472	-3.65835	No-change
GDF11	0.37703	5.92654	2.76107	0.00605297	0.0302943	-2.79768	No-change
TMEM69	0.376854	8.93706	6.84343	3.29013e-11	9.9333e-09	15.0689	No-change
TEAD4	0.376641	6.53255	2.39286	0.0172235	0.0658218	-3.71074	No-change
KLHL30	0.376549	2.89576	2.13183	0.0336899	0.108274	-4.28143	No-change
ADA	0.376334	7.33656	3.73456	0.00021817	0.00245163	0.210678	No-change
EIF1AY	0.376259	5.70912	0.866274	0.38691	0.582693	-6.12749	No-change
SPAG17	0.376212	0.751351	2.87795	0.00423882	0.0232245	-2.4817	No-change
GPNMB	0.376066	9.76097	2.46716	0.0140786	0.0567512	-3.53665	No-change
ZNF643	0.375727	4.34192	4.15012	4.14124e-05	0.000690655	1.7493	No-change
TRPM3	0.375722	1.76315	2.24965	0.0250681	0.0870661	-4.03177	No-change
MARCKS	0.375472	10.8234	3.32077	0.000988541	0.00779368	-1.17181	No-change
PDE4C	0.375377	4.87798	2.65879	0.00818836	0.038085	-3.06391	No-change
TUBA4B	0.375114	3.263	1.8865	0.0600234	0.164085	-4.75919	No-change
ENKUR	0.375007	2.243	2.51348	0.0123855	0.0520094	-3.42549	No-change
DUSP5	0.374962	8.35302	2.51096	0.0124727	0.0522262	-3.43159	No-change
CASP5	0.374864	0.969699	3.36967	0.000833134	0.00681987	-1.01632	No-change
SLAMF7	0.374737	6.46536	2.01046	0.0451193	0.133551	-4.52491	No-change
CRABP2	0.374731	3.77894	1.9401	0.0531392	0.150061	-4.65968	No-change
MAP1LC3B	0.374654	10.247	5.13874	4.52089e-07	1.95398e-05	5.99049	No-change
TGIF2LX	0.374579	0.811898	2.48198	0.0135157	0.0551618	-3.5013	No-change
SLITRK4	0.374577	1.87524	2.28511	0.022881	0.0810749	-3.95408	No-change
PTPN14	0.374491	5.41754	2.74289	0.00639117	0.0316018	-2.84571	No-change
SLC36A1	0.374252	7.76394	4.46907	1.05042e-05	0.000244938	3.02983	No-change
SFMBT2	0.374211	3.28158	2.22936	0.0263995	0.0903894	-4.07569	No-change
PRMT6	0.374189	7.45511	2.2754	0.0234628	0.0827505	-3.97547	No-change
FKBP1B	0.374175	6.45099	1.62092	0.105901	0.24303	-5.21184	No-change
CCDC149	0.374016	7.46944	2.84154	0.0047423	0.0251248	-2.58147	No-change
STX3	0.373981	8.44448	3.56045	0.000419324	0.00403219	-0.389442	No-change
CYB5RL	0.373964	5.70189	4.30968	2.10669e-05	0.00041667	2.37921	No-change
HBA1	0.373882	5.63523	1.2582	0.209126	0.387907	-5.7207	No-change
CYB561	0.373786	9.38855	2.33594	0.0200366	0.0737481	-3.84064	No-change
C22orf9	0.373774	10.7391	4.42388	1.28225e-05	0.000285826	2.84319	No-change
C1orf106	0.373606	6.7177	1.204	0.229372	0.412962	-5.78584	No-change
CSF2RB	0.373586	6.22941	2.72456	0.00674931	0.0329285	-2.89382	No-change
LRAT	0.373321	4.28339	2.11844	0.0348147	0.110899	-4.30897	No-change
PAR-SN	0.373248	5.34329	1.88335	0.0604493	0.164833	-4.76495	No-change
PRKCB	0.37311	5.86818	2.38582	0.0175515	0.0668272	-3.72697	No-change
FOXF2	0.37298	2.85839	2.0679	0.0393556	0.120485	-4.41142	No-change
RBP2	0.372965	1.46717	1.58308	0.114271	0.256113	-5.27084	No-change
KIF18A	0.372835	5.38907	2.16712	0.0308739	0.101593	-4.20803	No-change
AP1S3	0.372691	5.89761	3.55895	0.000421643	0.0040488	-0.394494	No-change
CES7	0.372501	4.36369	1.50197	0.133971	0.286027	-5.39267	No-change
XKR3	0.372364	0.616523	3.1787	0.00160606	0.0112037	-1.61136	No-change
LRRIQ1	0.372061	0.662039	3.05291	0.00243292	0.0153073	-1.98535	No-change
TPK1	0.371926	5.7679	3.37591	0.000815035	0.00670111	-0.996328	No-change
IL15RA	0.371913	8.51574	3.30205	0.00105485	0.00818137	-1.23076	No-change
SNORD1C	0.37184	3.66288	2.84978	0.00462383	0.0247013	-2.559	No-change
TIGIT	0.37173	4.45679	1.92662	0.0548049	0.153549	-4.68496	No-change
KIAA0196	0.371537	10.0423	4.90152	1.43466e-06	5.10459e-05	4.90035	No-change
TMEM150B	0.371406	6.4649	1.70189	0.08963	0.216534	-5.08098	No-change
UNC5D	0.371262	0.735436	2.15491	0.0318243	0.103756	-4.23356	No-change
COL8A2	0.371219	4.78962	1.7751	0.0767174	0.19447	-4.95727	No-change
CPD	0.371155	11.9923	3.89451	0.000117063	0.00153076	0.785252	No-change
C14orf149	0.370914	7.34393	3.58412	0.000384262	0.0037764	-0.309427	No-change
TRIM46	0.370854	3.13243	2.76827	0.00592356	0.0297992	-2.77858	No-change
FGR	0.370819	6.52632	3.05299	0.00243231	0.0153073	-1.98512	No-change
MINA	0.370816	9.55366	4.383	1.53349e-05	0.000326582	2.67587	No-change
LYN	0.370541	9.41624	4.3736	1.59758e-05	0.000337664	2.6376	No-change
CENPO	0.370522	6.03645	3.07387	0.00227236	0.0145968	-1.92402	No-change
NCDN	0.370464	8.54436	5.09324	5.66108e-07	2.3816e-05	5.77792	No-change
SLC3A2	0.370378	11.4021	4.78222	2.52182e-06	7.98982e-05	4.36915	No-change
NME1	0.370328	11.1551	4.23189	2.93652e-05	0.000530692	2.06944	No-change
CARD11	0.370318	5.67527	2.16717	0.0308698	0.101593	-4.20791	No-change
ADCY7	0.370304	7.46249	3.33254	0.000948826	0.00757364	-1.13456	No-change
RHEBL1	0.370199	3.71909	3.33374	0.000944872	0.00754794	-1.13076	No-change
CLECL1	0.370085	2.33688	2.52942	0.0118465	0.0502694	-3.3868	No-change
TANC2	0.369971	6.46889	2.24079	0.0256421	0.0884611	-4.05099	No-change
CKMT1A	0.369559	2.14199	1.4157	0.157717	0.319355	-5.51531	No-change
LARP6	0.369509	5.8032	1.73738	0.0831656	0.205603	-5.02164	No-change
FPR1	0.369394	4.92594	2.00211	0.0460139	0.135365	-4.54115	No-change
DOK3	0.369318	6.2749	3.34458	0.000909789	0.00731609	-1.09637	No-change
KIAA1826	0.369282	7.0193	2.71578	0.00692723	0.0336129	-2.91676	No-change
TMEM100	0.369236	4.79095	1.50892	0.132187	0.283574	-5.38248	No-change
C2orf65	0.369232	1.8836	2.92073	0.00370971	0.0210562	-2.36291	No-change
EPHA6	0.369135	0.776729	2.14843	0.032339	0.104918	-4.24705	No-change
IL27RA	0.369121	7.15728	3.17272	0.00163855	0.0113762	-1.62944	No-change
DCLK3	0.369081	2.34525	2.85326	0.00457465	0.0244988	-2.5495	No-change
RPP25	0.368805	6.98099	2.52015	0.0121575	0.0512406	-3.40934	No-change
[truncated: 18,531 more rows]
