# Supplementary material for: Disulfidptosis-related signature predicts prognosis and characterizes the immune microenvironment in hepatocellular carcinoma
Source: Cancer Cell Int. 2024 Jan 9;24:19. doi: 10.1186/s12935-023-03188-y (PMC10775580; doi:10.1186/s12935-023-03188-y)
Supplement: Supplementary file 2 — Additional file 2: Table S1. The details of selected 16 disulfidptosis-related genes. Table S2. Primers for RT-PCR Table S3. 373 differential expression genes between two disulfidptosis-related clusters. Table S4. 190 differential expression genes with prognostic significance. Table S5. The correlations between the DRGs scores and the sensitivity of 198 drugs in HCC patients. [file 12935_2023_3188_MOESM2_ESM.zip › Table S4.xlsx]

## Sheet: sig_DEGs
	HR (95%CI)	HR	HR.confint.lower	HR.confint.upper	p.value
NR1I3	0.93 (0.87-1)	0.93	0.87	1	0.049
XDH	0.94 (0.88-1)	0.94	0.88	1	0.049
VSIG10L	1.1 (1-1.2)	1.1	1	1.2	0.047
MYEF2	1.1 (1-1.1)	1.1	1	1.1	0.047
DNER	1.1 (1-1.1)	1.1	1	1.1	0.044
FXYD1	0.94 (0.89-1)	0.94	0.89	1	0.044
PART1	1.1 (1-1.1)	1.1	1	1.1	0.042
MPP3	1.1 (1-1.2)	1.1	1	1.2	0.042
SERPINA5	0.92 (0.85-1)	0.92	0.85	1	0.042
GSDMC	1.1 (1-1.2)	1.1	1	1.2	0.041
CNDP1	0.95 (0.9-1)	0.95	0.9	1	0.039
C12orf75	1.1 (1-1.2)	1.1	1	1.2	0.038
MMP9	1.1 (1-1.2)	1.1	1	1.2	0.038
HAO2	0.95 (0.9-1)	0.95	0.9	1	0.037
SLC2A5	1.1 (1-1.1)	1.1	1	1.1	0.035
B4GALNT1	1.1 (1-1.2)	1.1	1	1.2	0.033
ZPLD1	1.1 (1-1.1)	1.1	1	1.1	0.03
AKR1B10	1.1 (1-1.1)	1.1	1	1.1	0.028
SPTA1	1.1 (1-1.2)	1.1	1	1.2	0.028
ITGB6	1.1 (1-1.2)	1.1	1	1.2	0.028
DAO	0.93 (0.87-0.99)	0.93	0.87	0.99	0.028
GUCY2C	1.1 (1-1.1)	1.1	1	1.1	0.027
IL28RA	0.91 (0.83-0.99)	0.91	0.83	0.99	0.027
DGKG	1.1 (1-1.3)	1.1	1	1.3	0.026
LRP8	1.1 (1-1.3)	1.1	1	1.3	0.026
C6orf223	1.1 (1-1.1)	1.1	1	1.1	0.024
MOGAT2	0.94 (0.88-0.99)	0.94	0.88	0.99	0.024
F9	0.94 (0.9-0.99)	0.94	0.9	0.99	0.024
CLDN15	0.89 (0.8-0.98)	0.89	0.8	0.98	0.022
CYP2A6	0.95 (0.92-0.99)	0.95	0.92	0.99	0.021
CCL20	1.1 (1-1.1)	1.1	1	1.1	0.02
CYP4A11	0.93 (0.87-0.99)	0.93	0.87	0.99	0.02
FAM133A	1.1 (1-1.1)	1.1	1	1.1	0.019
MGC87042	1.1 (1-1.3)	1.1	1	1.3	0.019
EGF	1.1 (1-1.1)	1.1	1	1.1	0.018
CES3	0.92 (0.85-0.99)	0.92	0.85	0.99	0.018
CYP4A22	0.94 (0.88-0.99)	0.94	0.88	0.99	0.018
C14orf73	0.91 (0.83-0.98)	0.91	0.83	0.98	0.017
EPS8L3	1.1 (1-1.1)	1.1	1	1.1	0.016
CXCL1	1.1 (1-1.1)	1.1	1	1.1	0.016
ENTPD8	0.9 (0.82-0.98)	0.9	0.82	0.98	0.016
IGF2BP3	1.1 (1-1.2)	1.1	1	1.2	0.015
RTN4RL1	0.89 (0.81-0.98)	0.89	0.81	0.98	0.015
FETUB	0.93 (0.88-0.99)	0.93	0.88	0.99	0.015
USH1C	1.1 (1-1.1)	1.1	1	1.1	0.014
TTC39A	1.1 (1-1.2)	1.1	1	1.2	0.014
TMEM82	0.92 (0.86-0.98)	0.92	0.86	0.98	0.014
DGAT2	0.89 (0.82-0.98)	0.89	0.82	0.98	0.014
NRCAM	1.1 (1-1.1)	1.1	1	1.1	0.013
ME1	1.1 (1-1.2)	1.1	1	1.2	0.013
HTR1D	1.1 (1-1.1)	1.1	1	1.1	0.012
FLNC	1.1 (1-1.1)	1.1	1	1.1	0.012
ASNS	1.1 (1-1.2)	1.1	1	1.2	0.012
LHFPL2	1.2 (1-1.4)	1.2	1	1.4	0.012
DUSP13	1.1 (1-1.2)	1.1	1	1.2	0.012
TRPM8	0.92 (0.86-0.98)	0.92	0.86	0.98	0.012
SEC14L3	0.91 (0.84-0.98)	0.91	0.84	0.98	0.012
GCNT3	1.1 (1-1.2)	1.1	1	1.2	0.011
TRIM16L	1.1 (1-1.2)	1.1	1	1.2	0.011
CORIN	1.1 (1-1.2)	1.1	1	1.2	0.011
MAMDC4	0.9 (0.83-0.98)	0.9	0.83	0.98	0.01
IGFALS	0.92 (0.87-0.98)	0.92	0.87	0.98	0.01
SLC38A3	0.9 (0.83-0.97)	0.9	0.83	0.97	0.0095
UCHL1	1.1 (1-1.1)	1.1	1	1.1	0.0094
APBA1	0.88 (0.79-0.97)	0.88	0.79	0.97	0.009
LOC389332	0.92 (0.87-0.98)	0.92	0.87	0.98	0.0086
UROC1	0.94 (0.9-0.98)	0.94	0.9	0.98	0.0084
TTR	0.92 (0.86-0.98)	0.92	0.86	0.98	0.0079
HK2	1.1 (1-1.2)	1.1	1	1.2	0.0078
SERPINC1	0.93 (0.88-0.98)	0.93	0.88	0.98	0.0075
NQO1	1.1 (1-1.1)	1.1	1	1.1	0.0073
OSTalpha	0.92 (0.86-0.98)	0.92	0.86	0.98	0.0072
ANO1	0.9 (0.84-0.97)	0.9	0.84	0.97	0.0072
PPP2R2C	1.1 (1-1.1)	1.1	1	1.1	0.0069
C12orf36	1.1 (1-1.2)	1.1	1	1.2	0.0067
APOA1	0.93 (0.88-0.98)	0.93	0.88	0.98	0.0067
TTLL7	1.1 (1-1.2)	1.1	1	1.2	0.0066
COLEC12	1.1 (1-1.2)	1.1	1	1.2	0.0065
MOSC1	0.85 (0.76-0.96)	0.85	0.76	0.96	0.0063
DNMT3L	0.91 (0.85-0.97)	0.91	0.85	0.97	0.0062
HGFAC	0.95 (0.91-0.98)	0.95	0.91	0.98	0.0062
FAM99A	0.93 (0.88-0.98)	0.93	0.88	0.98	0.0061
PGLYRP2	0.92 (0.87-0.98)	0.92	0.87	0.98	0.006
GULP1	1.1 (1-1.2)	1.1	1	1.2	0.0059
EFNA5	1.1 (1-1.2)	1.1	1	1.2	0.0056
TNFRSF11B	1.1 (1-1.2)	1.1	1	1.2	0.0056
BAMBI	1.2 (1-1.3)	1.2	1	1.3	0.0055
INS.IGF2	0.93 (0.89-0.98)	0.93	0.89	0.98	0.0055
DIRAS2	1.1 (1-1.2)	1.1	1	1.2	0.0052
TFF2	1.1 (1-1.1)	1.1	1	1.1	0.0051
LOC90586	0.89 (0.82-0.97)	0.89	0.82	0.97	0.0051
ZSWIM5	1.1 (1-1.3)	1.1	1	1.3	0.0047
UGT1A10	1.1 (1-1.1)	1.1	1	1.1	0.0045
APOC3	0.92 (0.87-0.97)	0.92	0.87	0.97	0.0042
TRIM16	1.1 (1-1.3)	1.1	1	1.3	0.0041
HSD17B13	0.94 (0.9-0.98)	0.94	0.9	0.98	0.0041
MSC	1.1 (1-1.2)	1.1	1	1.2	0.0039
MATN3	1.1 (1-1.2)	1.1	1	1.2	0.0039
ALDOB	0.92 (0.87-0.97)	0.92	0.87	0.97	0.0039
FBP1	0.89 (0.82-0.96)	0.89	0.82	0.96	0.0038
OGN	0.91 (0.85-0.97)	0.91	0.85	0.97	0.0038
CRYAA	0.93 (0.88-0.98)	0.93	0.88	0.98	0.0038
MMP12	1.1 (1-1.2)	1.1	1	1.2	0.0036
SFN	1.1 (1-1.2)	1.1	1	1.2	0.0035
TRIM55	0.93 (0.89-0.98)	0.93	0.89	0.98	0.0034
BHMT	0.92 (0.87-0.97)	0.92	0.87	0.97	0.0034
C7	0.92 (0.88-0.97)	0.92	0.88	0.97	0.0033
PKIB	1.1 (1-1.2)	1.1	1	1.2	0.0032
CLDN14	0.87 (0.8-0.96)	0.87	0.8	0.96	0.0032
PPP1R1A	0.92 (0.87-0.97)	0.92	0.87	0.97	0.0031
AGR2	1.1 (1-1.1)	1.1	1	1.1	0.003
LIN28B	1.1 (1-1.1)	1.1	1	1.1	0.003
GNMT	0.91 (0.86-0.97)	0.91	0.86	0.97	0.003
LPA	0.91 (0.85-0.97)	0.91	0.85	0.97	0.0028
SRXN1	1.2 (1.1-1.4)	1.2	1.1	1.4	0.0025
COLEC10	0.89 (0.83-0.96)	0.89	0.83	0.96	0.0024
HRG	0.93 (0.89-0.97)	0.93	0.89	0.97	0.0023
LOC339535	1.1 (1-1.2)	1.1	1	1.2	0.0022
AKR1D1	0.92 (0.87-0.97)	0.92	0.87	0.97	0.0022
GPLD1	0.91 (0.86-0.97)	0.91	0.86	0.97	0.0021
MMP7	1.1 (1-1.1)	1.1	1	1.1	0.002
AGXT	0.91 (0.86-0.97)	0.91	0.86	0.97	0.0019
TM4SF19	1.1 (1-1.2)	1.1	1	1.2	0.0017
LOC255167	0.93 (0.89-0.97)	0.93	0.89	0.97	0.0016
MAGEA6	1.1 (1-1.1)	1.1	1	1.1	0.0015
LOC153910	1.2 (1.1-1.3)	1.2	1.1	1.3	0.0015
CXCL5	1.1 (1-1.1)	1.1	1	1.1	0.0014
AKR1B15	1.1 (1-1.2)	1.1	1	1.2	0.0013
PAEP	1.1 (1-1.1)	1.1	1	1.1	0.0013
TKT	1.3 (1.1-1.4)	1.3	1.1	1.4	0.0013
IYD	0.9 (0.84-0.96)	0.9	0.84	0.96	0.0013
SOHLH2	1.1 (1-1.2)	1.1	1	1.2	0.0012
IL8	1.1 (1-1.2)	1.1	1	1.2	0.0011
TMEM55A	1.2 (1.1-1.4)	1.2	1.1	1.4	0.001
LRP12	1.2 (1.1-1.4)	1.2	1.1	1.4	0.0009
AFM	0.91 (0.87-0.96)	0.91	0.87	0.96	0.00089
KNG1	0.9 (0.85-0.96)	0.9	0.85	0.96	0.00082
SLC22A7	0.92 (0.87-0.96)	0.92	0.87	0.96	0.00081
MMP10	1.1 (1.1-1.2)	1.1	1.1	1.2	0.00079
TCP10L	0.88 (0.81-0.95)	0.88	0.81	0.95	0.00078
SLC6A1	0.88 (0.82-0.95)	0.88	0.82	0.95	0.00073
SLC38A1	1.2 (1.1-1.3)	1.2	1.1	1.3	0.00071
TINAG	1.1 (1-1.1)	1.1	1	1.1	0.00069
TXNRD1	1.3 (1.1-1.5)	1.3	1.1	1.5	0.00069
CYP7A1	0.93 (0.88-0.97)	0.93	0.88	0.97	0.00066
A1BG	0.89 (0.84-0.95)	0.89	0.84	0.95	0.00064
TPPP2	0.84 (0.77-0.93)	0.84	0.77	0.93	0.0006
GAD1	1.1 (1.1-1.2)	1.1	1.1	1.2	0.00058
TMPRSS6	0.88 (0.83-0.95)	0.88	0.83	0.95	0.00054
TAT	0.92 (0.87-0.96)	0.92	0.87	0.96	0.00053
SLC22A1	0.92 (0.88-0.96)	0.92	0.88	0.96	0.00045
ELFN1	0.88 (0.81-0.94)	0.88	0.81	0.94	0.00042
RTP3	0.91 (0.86-0.96)	0.91	0.86	0.96	0.00037
GLYATL1	0.89 (0.84-0.95)	0.89	0.84	0.95	0.00035
SLC7A11	1.1 (1.1-1.2)	1.1	1.1	1.2	0.00032
HAVCR1	1.1 (1.1-1.2)	1.1	1.1	1.2	0.00029
CPS1	0.92 (0.88-0.96)	0.92	0.88	0.96	0.00029
CCR3	1.2 (1.1-1.3)	1.2	1.1	1.3	0.00025
POF1B	1.1 (1.1-1.2)	1.1	1.1	1.2	0.0002
LECT2	0.92 (0.88-0.96)	0.92	0.88	0.96	0.00019
G6PC	0.9 (0.84-0.95)	0.9	0.84	0.95	0.00018
SPP2	0.92 (0.88-0.96)	0.92	0.88	0.96	0.00018
TREML3	1.1 (1.1-1.2)	1.1	1.1	1.2	0.00017
SLC10A1	0.92 (0.87-0.96)	0.92	0.87	0.96	0.00015
CA9	1.1 (1-1.1)	1.1	1	1.1	0.00013
OGDHL	0.88 (0.83-0.94)	0.88	0.83	0.94	0.00012
TRIM54	1.1 (1.1-1.2)	1.1	1.1	1.2	0.00011
HPX	0.88 (0.83-0.94)	0.88	0.83	0.94	0.00011
SCIN	1.2 (1.1-1.3)	1.2	1.1	1.3	9.9e-05
EGLN3	1.2 (1.1-1.3)	1.2	1.1	1.3	7.9e-05
GHR	0.82 (0.74-0.9)	0.82	0.74	0.9	3.5e-05
PPFIA4	1.2 (1.1-1.3)	1.2	1.1	1.3	2.6e-05
DNASE1L3	0.85 (0.79-0.92)	0.85	0.79	0.92	2.3e-05
C5orf30	1.3 (1.1-1.4)	1.3	1.1	1.4	1.6e-05
GAGE2A	1.1 (1.1-1.2)	1.1	1.1	1.2	1.4e-05
SPP1	1.1 (1.1-1.2)	1.1	1.1	1.2	9.1e-06
SLC16A3	1.3 (1.1-1.4)	1.3	1.1	1.4	8.7e-06
PAGE1	1.1 (1.1-1.2)	1.1	1.1	1.2	8.2e-06
TREM1	1.2 (1.1-1.3)	1.2	1.1	1.3	6.2e-06
SLC2A1	1.3 (1.2-1.4)	1.3	1.2	1.4	4.3e-06
MMP1	1.2 (1.1-1.3)	1.2	1.1	1.3	2.3e-06
SLC1A5	1.3 (1.2-1.4)	1.3	1.2	1.4	1.9e-06
LCAT	0.8 (0.73-0.87)	0.8	0.73	0.87	1.5e-06
NEIL3	1.3 (1.2-1.4)	1.3	1.2	1.4	6.9e-07
GAGE1	1.2 (1.1-1.2)	1.2	1.1	1.2	6.2e-07
NR0B1	1.2 (1.1-1.2)	1.2	1.1	1.2	3.1e-07
GAGE12D	1.1 (1.1-1.2)	1.1	1.1	1.2	2e-07
G6PD	1.4 (1.2-1.5)	1.4	1.2	1.5	3.1e-08
GAGE4	1.2 (1.1-1.2)	1.2	1.1	1.2	1.4e-08
GAGE2D	1.1 (1.1-1.2)	1.1	1.1	1.2	4.8e-09

## Sheet: Unicox_DEGs
	HR (95%CI)	HR	HR.confint.lower	HR.confint.upper	p.value
LYZ	0.99 (0.93-1.1)	0.99	0.93	1.1	0.87
CPLX2	1 (0.98-1.1)	1	0.98	1.1	0.33
H19	0.99 (0.94-1)	0.99	0.94	1	0.82
REG1A	1 (0.97-1)	1	0.97	1	0.64
SLC22A11	0.99 (0.95-1)	0.99	0.95	1	0.81
ALDH3A1	1 (0.96-1)	1	0.96	1	0.91
NKD1	0.99 (0.94-1.1)	0.99	0.94	1.1	0.79
TNFRSF9	0.99 (0.9-1.1)	0.99	0.9	1.1	0.78
TMPRSS9	0.99 (0.92-1.1)	0.99	0.92	1.1	0.75
NRXN2	0.99 (0.92-1.1)	0.99	0.92	1.1	0.74
SLC22A12	0.99 (0.95-1)	0.99	0.95	1	0.72
CHI3L1	0.99 (0.95-1)	0.99	0.95	1	0.71
CST1	1 (0.97-1.1)	1	0.97	1.1	0.35
FRMPD1	0.99 (0.92-1.1)	0.99	0.92	1.1	0.71
PAX2	0.98 (0.89-1.1)	0.98	0.89	1.1	0.69
PRODH	0.99 (0.93-1)	0.99	0.93	1	0.69
HHIPL2	1 (0.98-1.1)	1	0.98	1.1	0.15
LCN2	1 (0.95-1)	1	0.95	1	0.98
GPR143	0.98 (0.91-1.1)	0.98	0.91	1.1	0.69
AP1M2	1 (1-1.1)	1	1	1.1	0.041
CDH22	0.98 (0.92-1.1)	0.98	0.92	1.1	0.64
HAL	0.99 (0.94-1)	0.99	0.94	1	0.64
ODAM	0.99 (0.93-1)	0.99	0.93	1	0.59
TNNI1	0.98 (0.91-1.1)	0.98	0.91	1.1	0.59
TMEM144	0.97 (0.88-1.1)	0.97	0.88	1.1	0.58
GPX2	1 (0.96-1.1)	1	0.96	1.1	0.54
CYP2B7P1	0.98 (0.93-1)	0.98	0.93	1	0.54
REG3A	0.99 (0.96-1)	0.99	0.96	1	0.53
SPINK1	1 (1-1.1)	1	1	1.1	0.083
SLC23A3	0.97 (0.89-1.1)	0.97	0.89	1.1	0.5
UNC93A	0.98 (0.92-1)	0.98	0.92	1	0.49
CNTFR	0.98 (0.93-1)	0.98	0.93	1	0.48
CAMK2B	0.98 (0.92-1)	0.98	0.92	1	0.46
DKK4	0.98 (0.92-1)	0.98	0.92	1	0.45
DNAH6	0.97 (0.9-1)	0.97	0.9	1	0.42
ELFN2	0.98 (0.92-1)	0.98	0.92	1	0.4
TMEM92	1 (0.99-1.1)	1	0.99	1.1	0.085
PGC	1 (0.96-1)	1	0.96	1	0.88
GCK	0.98 (0.93-1)	0.98	0.93	1	0.39
LOC84740	1 (0.97-1.1)	1	0.97	1.1	0.34
TRIM50	0.98 (0.92-1)	0.98	0.92	1	0.38
SLC13A2	0.97 (0.91-1)	0.97	0.91	1	0.37
SLC6A2	1 (0.96-1.1)	1	0.96	1.1	0.86
DYNC1I1	1 (0.93-1.1)	1	0.93	1.1	0.9
KCNU1	0.97 (0.92-1)	0.97	0.92	1	0.36
CYP2A13	0.97 (0.92-1)	0.97	0.92	1	0.36
MME	0.98 (0.94-1)	0.98	0.94	1	0.35
GABBR2	0.97 (0.91-1)	0.97	0.91	1	0.35
EPHA1	0.97 (0.9-1)	0.97	0.9	1	0.35
ADCY1	0.97 (0.9-1)	0.97	0.9	1	0.32
SEZ6	0.97 (0.92-1)	0.97	0.92	1	0.32
FERMT1	1 (0.97-1.1)	1	0.97	1.1	0.35
SYT13	1 (0.98-1.1)	1	0.98	1.1	0.2
JAKMIP3	1.1 (0.95-1.2)	1.1	0.95	1.2	0.31
LY96	1.1 (0.95-1.2)	1.1	0.95	1.2	0.3
CNTNAP3	1 (0.95-1.1)	1	0.95	1.1	0.41
MFSD2A	0.97 (0.92-1)	0.97	0.92	1	0.29
TGM3	1 (0.96-1.1)	1	0.96	1.1	0.48
MYH4	0.98 (0.95-1)	0.98	0.95	1	0.28
MRAP	0.96 (0.9-1)	0.96	0.9	1	0.27
ASPG	0.97 (0.93-1)	0.97	0.93	1	0.27
FBXO32	1.1 (0.95-1.2)	1.1	0.95	1.2	0.25
STEAP2	1 (0.96-1.1)	1	0.96	1.1	0.38
ESRRG	0.96 (0.89-1)	0.96	0.89	1	0.23
RELN	1 (0.97-1.1)	1	0.97	1.1	0.59
DKK1	1 (0.98-1.1)	1	0.98	1.1	0.23
MAP2	1.1 (0.96-1.2)	1.1	0.96	1.2	0.23
CLIP4	1.1 (0.97-1.2)	1.1	0.97	1.2	0.22
RBM24	1.1 (0.97-1.2)	1.1	0.97	1.2	0.22
SLC6A9	1.1 (0.96-1.2)	1.1	0.96	1.2	0.22
TBX4	1 (0.95-1.1)	1	0.95	1.1	0.74
SHBG	0.96 (0.89-1)	0.96	0.89	1	0.22
GNAL	1.1 (0.97-1.2)	1.1	0.97	1.2	0.21
XAGE1D	1 (1-1.1)	1	1	1.1	0.016
SLC44A4	1.1 (0.97-1.2)	1.1	0.97	1.2	0.2
S100P	1 (1-1.1)	1	1	1.1	0.056
ACCN2	1.1 (0.98-1.1)	1.1	0.98	1.1	0.19
UGT2B11	1 (0.95-1.1)	1	0.95	1.1	0.49
RGAG1	0.95 (0.88-1)	0.95	0.88	1	0.19
CXCL6	1 (1-1.1)	1	1	1.1	0.046
CYP4F22	0.96 (0.91-1)	0.96	0.91	1	0.19
C4orf7	1 (0.97-1.1)	1	0.97	1.1	0.36
CCL25	0.96 (0.91-1)	0.96	0.91	1	0.19
OLR1	1 (0.93-1.1)	1	0.93	1.1	0.91
CDRT1	1.1 (0.97-1.2)	1.1	0.97	1.2	0.18
LRP1B	1.1 (0.98-1.1)	1.1	0.98	1.1	0.18
C1orf64	1 (0.97-1.1)	1	0.97	1.1	0.38
SERPINA11	0.96 (0.9-1)	0.96	0.9	1	0.18
IGF2AS	0.96 (0.9-1)	0.96	0.9	1	0.18
REG1B	1 (0.95-1.1)	1	0.95	1.1	0.84
SYT7	0.95 (0.89-1)	0.95	0.89	1	0.17
LEF1	1 (0.94-1.1)	1	0.94	1.1	0.66
C3orf66	1.1 (0.98-1.2)	1.1	0.98	1.2	0.16
SLCO4A1	1.1 (0.98-1.1)	1.1	0.98	1.1	0.16
STAC	1.1 (0.98-1.1)	1.1	0.98	1.1	0.16
OXT	0.95 (0.88-1)	0.95	0.88	1	0.15
FAM169B	1.1 (0.98-1.1)	1.1	0.98	1.1	0.14
SLC30A2	1 (0.95-1.1)	1	0.95	1.1	0.65
VASH2	1.1 (0.98-1.2)	1.1	0.98	1.2	0.14
CYP3A7	0.96 (0.91-1)	0.96	0.91	1	0.14
GLS2	0.96 (0.92-1)	0.96	0.92	1	0.14
CYP2B6	0.95 (0.89-1)	0.95	0.89	1	0.13
TMPRSS3	1 (0.96-1.1)	1	0.96	1.1	0.58
FER1L4	1.1 (0.98-1.1)	1.1	0.98	1.1	0.12
EPHB2	1 (0.93-1.1)	1	0.93	1.1	0.91
CLDN4	1 (0.99-1.1)	1	0.99	1.1	0.095
LSR	0.92 (0.84-1)	0.92	0.84	1	0.12
MAPK4	0.95 (0.89-1)	0.95	0.89	1	0.12
IGF2	0.97 (0.92-1)	0.97	0.92	1	0.12
SLC5A11	1.1 (0.99-1.1)	1.1	0.99	1.1	0.11
EREG	1.1 (0.99-1.1)	1.1	0.99	1.1	0.11
CACNA1E	1.1 (0.99-1.2)	1.1	0.99	1.2	0.11
LIF	1.1 (0.99-1.2)	1.1	0.99	1.2	0.11
MRAP2	1 (0.97-1.1)	1	0.97	1.1	0.26
SDS	0.96 (0.92-1)	0.96	0.92	1	0.11
COL4A5	1 (0.97-1.1)	1	0.97	1.1	0.34
KIF1A	0.95 (0.9-1)	0.95	0.9	1	0.11
SHD	0.95 (0.89-1)	0.95	0.89	1	0.11
PKD1L2	1.1 (0.99-1.1)	1.1	0.99	1.1	0.1
GSTM1	0.97 (0.93-1)	0.97	0.93	1	0.096
FBXW10	1.1 (0.99-1.1)	1.1	0.99	1.1	0.093
TSPAN5	1 (0.97-1.1)	1	0.97	1.1	0.22
AKR1C1	1 (0.94-1.2)	1	0.94	1.2	0.43
C2CD4A	1.1 (0.99-1.1)	1.1	0.99	1.1	0.092
STEAP1	1.1 (0.99-1.2)	1.1	0.99	1.2	0.091
HSPB8	1.1 (0.99-1.1)	1.1	0.99	1.1	0.085
HS3ST4	1.1 (0.99-1.1)	1.1	0.99	1.1	0.084
GCGR	0.96 (0.92-1)	0.96	0.92	1	0.083
ARL14	1.1 (0.99-1.1)	1.1	0.99	1.1	0.08
CHIT1	1 (0.98-1.1)	1	0.98	1.1	0.24
DNAH5	1.1 (0.99-1.2)	1.1	0.99	1.2	0.08
SLC6A8	1.1 (0.99-1.2)	1.1	0.99	1.2	0.079
AHSG	0.95 (0.9-1)	0.95	0.9	1	0.078
SULT1C2	1.1 (0.99-1.1)	1.1	0.99	1.1	0.076
CRYAB	1.1 (0.99-1.1)	1.1	0.99	1.1	0.076
CNTNAP4	1 (0.99-1.1)	1	0.99	1.1	0.12
FNDC5	0.95 (0.9-1)	0.95	0.9	1	0.076
CYP2A7	0.96 (0.92-1)	0.96	0.92	1	0.075
ITGA2	1.1 (0.99-1.2)	1.1	0.99	1.2	0.071
ASPH	1.1 (0.99-1.3)	1.1	0.99	1.3	0.068
C14orf68	0.96 (0.91-1)	0.96	0.91	1	0.064
LYPD1	1.1 (1-1.1)	1.1	1	1.1	0.062
PTGES	1.1 (1-1.1)	1.1	1	1.1	0.062
PRKAA2	1.1 (1-1.2)	1.1	1	1.2	0.06
BCMO1	1 (0.92-1.1)	1	0.92	1.1	0.91
ADRA1D	1 (0.95-1.1)	1	0.95	1.1	0.58
PAQR5	1.1 (1-1.1)	1.1	1	1.1	0.06
PVT1	1 (0.95-1.2)	1	0.95	1.2	0.35
EPDR1	1.1 (0.99-1.3)	1.1	0.99	1.3	0.059
PDZK1IP1	1 (0.95-1)	1	0.95	1	0.89
TMEM40	1.1 (1-1.2)	1.1	1	1.2	0.058
CNGA1	0.93 (0.87-1)	0.93	0.87	1	0.058
APCDD1	1 (0.98-1.1)	1	0.98	1.1	0.16
VLDLR	1.1 (1-1.1)	1.1	1	1.1	0.056
SMPX	1 (0.97-1.1)	1	0.97	1.1	0.32
POPDC3	1.1 (1-1.1)	1.1	1	1.1	0.056
ROR1	1.1 (1-1.2)	1.1	1	1.2	0.055
UGT1A6	1 (0.96-1.1)	1	0.96	1.1	0.41
C17orf96	1 (0.9-1.1)	1	0.9	1.1	0.96
ZG16	0.94 (0.88-1)	0.94	0.88	1	0.055
FMNL2	1.1 (1-1.3)	1.1	1	1.3	0.052
TMC5	1.1 (1-1.1)	1.1	1	1.1	0.051
MPZ	1.1 (1-1.2)	1.1	1	1.2	0.051
AKR1C2	1 (0.92-1.1)	1	0.92	1.1	0.79
LRP2	1.1 (1-1.1)	1.1	1	1.1	0.05
NKAIN2	1 (0.97-1.1)	1	0.97	1.1	0.23
DUOXA2	1 (0.97-1.1)	1	0.97	1.1	0.54
NR1I3	0.93 (0.87-1)	0.93	0.87	1	0.049
XDH	0.94 (0.88-1)	0.94	0.88	1	0.049
VSIG10L	1.1 (1-1.2)	1.1	1	1.2	0.047
MYEF2	1.1 (1-1.1)	1.1	1	1.1	0.047
DNER	1.1 (1-1.1)	1.1	1	1.1	0.044
FXYD1	0.94 (0.89-1)	0.94	0.89	1	0.044
PART1	1.1 (1-1.1)	1.1	1	1.1	0.042
MPP3	1.1 (1-1.2)	1.1	1	1.2	0.042
SERPINA5	0.92 (0.85-1)	0.92	0.85	1	0.042
GSDMC	1.1 (1-1.2)	1.1	1	1.2	0.041
CNDP1	0.95 (0.9-1)	0.95	0.9	1	0.039
C12orf75	1.1 (1-1.2)	1.1	1	1.2	0.038
KLK4	1 (0.93-1.1)	1	0.93	1.1	0.92
MMP9	1.1 (1-1.2)	1.1	1	1.2	0.038
LMTK3	1 (0.95-1.1)	1	0.95	1.1	0.55
HAO2	0.95 (0.9-1)	0.95	0.9	1	0.037
SLC2A5	1.1 (1-1.1)	1.1	1	1.1	0.035
B4GALNT1	1.1 (1-1.2)	1.1	1	1.2	0.033
OSMR	1 (0.95-1.2)	1	0.95	1.2	0.34
ZPLD1	1.1 (1-1.1)	1.1	1	1.1	0.03
AKR1B10	1.1 (1-1.1)	1.1	1	1.1	0.028
SPTA1	1.1 (1-1.2)	1.1	1	1.2	0.028
SEMA3E	1 (0.98-1.1)	1	0.98	1.1	0.21
ASPHD1	1 (0.98-1.1)	1	0.98	1.1	0.17
ITGB6	1.1 (1-1.2)	1.1	1	1.2	0.028
DAO	0.93 (0.87-0.99)	0.93	0.87	0.99	0.028
GUCY2C	1.1 (1-1.1)	1.1	1	1.1	0.027
IL28RA	0.91 (0.83-0.99)	0.91	0.83	0.99	0.027
DGKG	1.1 (1-1.3)	1.1	1	1.3	0.026
CTTNBP2	1 (0.97-1.1)	1	0.97	1.1	0.29
LRP8	1.1 (1-1.3)	1.1	1	1.3	0.026
C6orf223	1.1 (1-1.1)	1.1	1	1.1	0.024
MOGAT2	0.94 (0.88-0.99)	0.94	0.88	0.99	0.024
F9	0.94 (0.9-0.99)	0.94	0.9	0.99	0.024
KIAA1549	1 (0.92-1.1)	1	0.92	1.1	0.9
CLDN15	0.89 (0.8-0.98)	0.89	0.8	0.98	0.022
CYP2A6	0.95 (0.92-0.99)	0.95	0.92	0.99	0.021
CA12	1 (0.97-1.1)	1	0.97	1.1	0.34
CCL20	1.1 (1-1.1)	1.1	1	1.1	0.02
CYP4A11	0.93 (0.87-0.99)	0.93	0.87	0.99	0.02
FAM133A	1.1 (1-1.1)	1.1	1	1.1	0.019
AXIN2	1 (0.95-1.1)	1	0.95	1.1	0.52
NTS	1 (0.99-1.1)	1	0.99	1.1	0.12
MGC87042	1.1 (1-1.3)	1.1	1	1.3	0.019
EGF	1.1 (1-1.1)	1.1	1	1.1	0.018
AREG	1 (0.96-1.1)	1	0.96	1.1	0.3
CES3	0.92 (0.85-0.99)	0.92	0.85	0.99	0.018
CYP4A22	0.94 (0.88-0.99)	0.94	0.88	0.99	0.018
PITX1	1 (0.99-1.1)	1	0.99	1.1	0.081
C14orf73	0.91 (0.83-0.98)	0.91	0.83	0.98	0.017
EPS8L3	1.1 (1-1.1)	1.1	1	1.1	0.016
CXCL1	1.1 (1-1.1)	1.1	1	1.1	0.016
ENTPD8	0.9 (0.82-0.98)	0.9	0.82	0.98	0.016
IGF2BP3	1.1 (1-1.2)	1.1	1	1.2	0.015
DUOX2	1 (0.96-1.1)	1	0.96	1.1	0.67
RTN4RL1	0.89 (0.81-0.98)	0.89	0.81	0.98	0.015
FETUB	0.93 (0.88-0.99)	0.93	0.88	0.99	0.015
USH1C	1.1 (1-1.1)	1.1	1	1.1	0.014
TTC39A	1.1 (1-1.2)	1.1	1	1.2	0.014
TMEM82	0.92 (0.86-0.98)	0.92	0.86	0.98	0.014
DGAT2	0.89 (0.82-0.98)	0.89	0.82	0.98	0.014
NRCAM	1.1 (1-1.1)	1.1	1	1.1	0.013
ME1	1.1 (1-1.2)	1.1	1	1.2	0.013
HTR1D	1.1 (1-1.1)	1.1	1	1.1	0.012
FLNC	1.1 (1-1.1)	1.1	1	1.1	0.012
ASNS	1.1 (1-1.2)	1.1	1	1.2	0.012
LHFPL2	1.2 (1-1.4)	1.2	1	1.4	0.012
DUSP13	1.1 (1-1.2)	1.1	1	1.2	0.012
TRPM8	0.92 (0.86-0.98)	0.92	0.86	0.98	0.012
SEC14L3	0.91 (0.84-0.98)	0.91	0.84	0.98	0.012
GCNT3	1.1 (1-1.2)	1.1	1	1.2	0.011
TRIM16L	1.1 (1-1.2)	1.1	1	1.2	0.011
CORIN	1.1 (1-1.2)	1.1	1	1.2	0.011
MAMDC4	0.9 (0.83-0.98)	0.9	0.83	0.98	0.01
IGFALS	0.92 (0.87-0.98)	0.92	0.87	0.98	0.01
SLC38A3	0.9 (0.83-0.97)	0.9	0.83	0.97	0.0095
UCHL1	1.1 (1-1.1)	1.1	1	1.1	0.0094
APBA1	0.88 (0.79-0.97)	0.88	0.79	0.97	0.009
LOC389332	0.92 (0.87-0.98)	0.92	0.87	0.98	0.0086
UROC1	0.94 (0.9-0.98)	0.94	0.9	0.98	0.0084
TTR	0.92 (0.86-0.98)	0.92	0.86	0.98	0.0079
HK2	1.1 (1-1.2)	1.1	1	1.2	0.0078
SERPINC1	0.93 (0.88-0.98)	0.93	0.88	0.98	0.0075
NQO1	1.1 (1-1.1)	1.1	1	1.1	0.0073
OSTalpha	0.92 (0.86-0.98)	0.92	0.86	0.98	0.0072
ANO1	0.9 (0.84-0.97)	0.9	0.84	0.97	0.0072
PPP2R2C	1.1 (1-1.1)	1.1	1	1.1	0.0069
C12orf36	1.1 (1-1.2)	1.1	1	1.2	0.0067
APOA1	0.93 (0.88-0.98)	0.93	0.88	0.98	0.0067
TTLL7	1.1 (1-1.2)	1.1	1	1.2	0.0066
COLEC12	1.1 (1-1.2)	1.1	1	1.2	0.0065
MOSC1	0.85 (0.76-0.96)	0.85	0.76	0.96	0.0063
DNMT3L	0.91 (0.85-0.97)	0.91	0.85	0.97	0.0062
HGFAC	0.95 (0.91-0.98)	0.95	0.91	0.98	0.0062
FAM99A	0.93 (0.88-0.98)	0.93	0.88	0.98	0.0061
PGLYRP2	0.92 (0.87-0.98)	0.92	0.87	0.98	0.006
GULP1	1.1 (1-1.2)	1.1	1	1.2	0.0059
EFNA5	1.1 (1-1.2)	1.1	1	1.2	0.0056
TNFRSF11B	1.1 (1-1.2)	1.1	1	1.2	0.0056
BAMBI	1.2 (1-1.3)	1.2	1	1.3	0.0055
INS.IGF2	0.93 (0.89-0.98)	0.93	0.89	0.98	0.0055
DIRAS2	1.1 (1-1.2)	1.1	1	1.2	0.0052
TFF2	1.1 (1-1.1)	1.1	1	1.1	0.0051
LOC90586	0.89 (0.82-0.97)	0.89	0.82	0.97	0.0051
ZSWIM5	1.1 (1-1.3)	1.1	1	1.3	0.0047
UGT1A10	1.1 (1-1.1)	1.1	1	1.1	0.0045
APOC3	0.92 (0.87-0.97)	0.92	0.87	0.97	0.0042
TRIM16	1.1 (1-1.3)	1.1	1	1.3	0.0041
HSD17B13	0.94 (0.9-0.98)	0.94	0.9	0.98	0.0041
MSC	1.1 (1-1.2)	1.1	1	1.2	0.0039
MATN3	1.1 (1-1.2)	1.1	1	1.2	0.0039
ALDOB	0.92 (0.87-0.97)	0.92	0.87	0.97	0.0039
FBP1	0.89 (0.82-0.96)	0.89	0.82	0.96	0.0038
OGN	0.91 (0.85-0.97)	0.91	0.85	0.97	0.0038
CRYAA	0.93 (0.88-0.98)	0.93	0.88	0.98	0.0038
MMP12	1.1 (1-1.2)	1.1	1	1.2	0.0036
SFN	1.1 (1-1.2)	1.1	1	1.2	0.0035
TRIM55	0.93 (0.89-0.98)	0.93	0.89	0.98	0.0034
BHMT	0.92 (0.87-0.97)	0.92	0.87	0.97	0.0034
C7	0.92 (0.88-0.97)	0.92	0.88	0.97	0.0033
PKIB	1.1 (1-1.2)	1.1	1	1.2	0.0032
CLDN14	0.87 (0.8-0.96)	0.87	0.8	0.96	0.0032
PPP1R1A	0.92 (0.87-0.97)	0.92	0.87	0.97	0.0031
AGR2	1.1 (1-1.1)	1.1	1	1.1	0.003
LIN28B	1.1 (1-1.1)	1.1	1	1.1	0.003
GNMT	0.91 (0.86-0.97)	0.91	0.86	0.97	0.003
LPA	0.91 (0.85-0.97)	0.91	0.85	0.97	0.0028
SRXN1	1.2 (1.1-1.4)	1.2	1.1	1.4	0.0025
COLEC10	0.89 (0.83-0.96)	0.89	0.83	0.96	0.0024
HRG	0.93 (0.89-0.97)	0.93	0.89	0.97	0.0023
LOC339535	1.1 (1-1.2)	1.1	1	1.2	0.0022
AKR1D1	0.92 (0.87-0.97)	0.92	0.87	0.97	0.0022
GPLD1	0.91 (0.86-0.97)	0.91	0.86	0.97	0.0021
MMP7	1.1 (1-1.1)	1.1	1	1.1	0.002
AGXT	0.91 (0.86-0.97)	0.91	0.86	0.97	0.0019
TM4SF19	1.1 (1-1.2)	1.1	1	1.2	0.0017
LOC255167	0.93 (0.89-0.97)	0.93	0.89	0.97	0.0016
MAGEA6	1.1 (1-1.1)	1.1	1	1.1	0.0015
LOC153910	1.2 (1.1-1.3)	1.2	1.1	1.3	0.0015
CXCL5	1.1 (1-1.1)	1.1	1	1.1	0.0014
SLPI	1 (0.95-1.1)	1	0.95	1.1	0.94
AKR1B15	1.1 (1-1.2)	1.1	1	1.2	0.0013
PAEP	1.1 (1-1.1)	1.1	1	1.1	0.0013
TKT	1.3 (1.1-1.4)	1.3	1.1	1.4	0.0013
IYD	0.9 (0.84-0.96)	0.9	0.84	0.96	0.0013
SOHLH2	1.1 (1-1.2)	1.1	1	1.2	0.0012
IL8	1.1 (1-1.2)	1.1	1	1.2	0.0011
TMEM55A	1.2 (1.1-1.4)	1.2	1.1	1.4	0.001
LRP12	1.2 (1.1-1.4)	1.2	1.1	1.4	0.0009
AFM	0.91 (0.87-0.96)	0.91	0.87	0.96	0.00089
KNG1	0.9 (0.85-0.96)	0.9	0.85	0.96	0.00082
SLC22A7	0.92 (0.87-0.96)	0.92	0.87	0.96	0.00081
MMP10	1.1 (1.1-1.2)	1.1	1.1	1.2	0.00079
TCP10L	0.88 (0.81-0.95)	0.88	0.81	0.95	0.00078
SLC6A1	0.88 (0.82-0.95)	0.88	0.82	0.95	0.00073
DLK1	1 (0.96-1)	1	0.96	1	0.86
SLC38A1	1.2 (1.1-1.3)	1.2	1.1	1.3	0.00071
TINAG	1.1 (1-1.1)	1.1	1	1.1	0.00069
TXNRD1	1.3 (1.1-1.5)	1.3	1.1	1.5	0.00069
CYP7A1	0.93 (0.88-0.97)	0.93	0.88	0.97	0.00066
A1BG	0.89 (0.84-0.95)	0.89	0.84	0.95	0.00064
TPPP2	0.84 (0.77-0.93)	0.84	0.77	0.93	0.0006
GAD1	1.1 (1.1-1.2)	1.1	1.1	1.2	0.00058
TMPRSS6	0.88 (0.83-0.95)	0.88	0.83	0.95	0.00054
TAT	0.92 (0.87-0.96)	0.92	0.87	0.96	0.00053
SLC22A1	0.92 (0.88-0.96)	0.92	0.88	0.96	0.00045
ELFN1	0.88 (0.81-0.94)	0.88	0.81	0.94	0.00042
RTP3	0.91 (0.86-0.96)	0.91	0.86	0.96	0.00037
GLYATL1	0.89 (0.84-0.95)	0.89	0.84	0.95	0.00035
SLC7A11	1.1 (1.1-1.2)	1.1	1.1	1.2	0.00032
HAVCR1	1.1 (1.1-1.2)	1.1	1.1	1.2	0.00029
CPS1	0.92 (0.88-0.96)	0.92	0.88	0.96	0.00029
CCR3	1.2 (1.1-1.3)	1.2	1.1	1.3	0.00025
POF1B	1.1 (1.1-1.2)	1.1	1.1	1.2	0.0002
CHRNA4	1 (0.95-1)	1	0.95	1	0.84
LECT2	0.92 (0.88-0.96)	0.92	0.88	0.96	0.00019
G6PC	0.9 (0.84-0.95)	0.9	0.84	0.95	0.00018
SPP2	0.92 (0.88-0.96)	0.92	0.88	0.96	0.00018
TREML3	1.1 (1.1-1.2)	1.1	1.1	1.2	0.00017
SLC10A1	0.92 (0.87-0.96)	0.92	0.87	0.96	0.00015
CA9	1.1 (1-1.1)	1.1	1	1.1	0.00013
OGDHL	0.88 (0.83-0.94)	0.88	0.83	0.94	0.00012
TRIM54	1.1 (1.1-1.2)	1.1	1.1	1.2	0.00011
HPX	0.88 (0.83-0.94)	0.88	0.83	0.94	0.00011
SCIN	1.2 (1.1-1.3)	1.2	1.1	1.3	9.9e-05
EGLN3	1.2 (1.1-1.3)	1.2	1.1	1.3	7.9e-05
GHR	0.82 (0.74-0.9)	0.82	0.74	0.9	3.5e-05
PPFIA4	1.2 (1.1-1.3)	1.2	1.1	1.3	2.6e-05
DNASE1L3	0.85 (0.79-0.92)	0.85	0.79	0.92	2.3e-05
C5orf30	1.3 (1.1-1.4)	1.3	1.1	1.4	1.6e-05
GAGE2A	1.1 (1.1-1.2)	1.1	1.1	1.2	1.4e-05
SPP1	1.1 (1.1-1.2)	1.1	1.1	1.2	9.1e-06
SLC16A3	1.3 (1.1-1.4)	1.3	1.1	1.4	8.7e-06
PAGE1	1.1 (1.1-1.2)	1.1	1.1	1.2	8.2e-06
TREM1	1.2 (1.1-1.3)	1.2	1.1	1.3	6.2e-06
SLC2A1	1.3 (1.2-1.4)	1.3	1.2	1.4	4.3e-06
MMP1	1.2 (1.1-1.3)	1.2	1.1	1.3	2.3e-06
SLC1A5	1.3 (1.2-1.4)	1.3	1.2	1.4	1.9e-06
LCAT	0.8 (0.73-0.87)	0.8	0.73	0.87	1.5e-06
NEIL3	1.3 (1.2-1.4)	1.3	1.2	1.4	6.9e-07
GAGE1	1.2 (1.1-1.2)	1.2	1.1	1.2	6.2e-07
NR0B1	1.2 (1.1-1.2)	1.2	1.1	1.2	3.1e-07
GAGE12D	1.1 (1.1-1.2)	1.1	1.1	1.2	2e-07
G6PD	1.4 (1.2-1.5)	1.4	1.2	1.5	3.1e-08
GAGE4	1.2 (1.1-1.2)	1.2	1.1	1.2	1.4e-08
GAGE2D	1.1 (1.1-1.2)	1.1	1.1	1.2	4.8e-09
