# Supplementary material for: Disulfidptosis-related signature predicts prognosis and characterizes the immune microenvironment in hepatocellular carcinoma
Source: Cancer Cell Int. 2024 Jan 9;24:19. doi: 10.1186/s12935-023-03188-y (PMC10775580; doi:10.1186/s12935-023-03188-y)
Supplement: Supplementary file 2 — Additional file 2: Table S1. The details of selected 16 disulfidptosis-related genes. Table S2. Primers for RT-PCR Table S3. 373 differential expression genes between two disulfidptosis-related clusters. Table S4. 190 differential expression genes with prognostic significance. Table S5. The correlations between the DRGs scores and the sensitivity of 198 drugs in HCC patients. [file 12935_2023_3188_MOESM2_ESM.zip › Table S5.xlsx]

## Sheet: DRGscores_IC50(P < -0.2)
Drug	Correlation
Dabrafenib_1373	-0.202616
ABT737_1910	-0.203556
Cyclophosphamide_1512	-0.203622
GDC0810_1925	-0.203762
Cediranib_1922	-0.205369
Docetaxel_1007	-0.210884
Telomerase Inhibitor IX_1930	-0.216005
Vincristine_1818	-0.21671
YK-4-279_1239	-0.220563
Dinaciclib_1180	-0.223285
MG-132_1862	-0.225157
Alpelisib_1560	-0.230584
Erlotinib_1168	-0.235939
PAK_5339_1730	-0.245399
Vinblastine_1004	-0.24756
Ibrutinib_1799	-0.250548
ZM447439_1050	-0.251844
Tozasertib_1096	-0.256282
Paclitaxel_1080	-0.259398
Gefitinib_1010	-0.260557
MK-8776_2046	-0.261491
Osimertinib_1919	-0.267602
VE-822_1613	-0.271934
UMI-77_1939	-0.273583
Sepantronium bromide_1941	-0.287986
Staurosporine_1034	-0.288322
ERK_6604_1714	-0.291309
Sapitinib_1549	-0.296358
WIKI4_1940	-0.29791
ULK1_4989_1733	-0.302096
Dasatinib_1079	-0.309409
Navitoclax_1011	-0.310172
VE821_2111	-0.311811
AZD6738_1917	-0.312855
WEHI-539_1997	-0.323679
Wee1 Inhibitor_1046	-0.340007
Afatinib_1032	-0.359259
AZD7762_1022	-0.363985
Lapatinib_1558	-0.418375
MK-1775_1179	-0.471232

## Sheet: PDRGscores_IC50
Drug	Correlation
DRGscores	1
SB505124_1194	0.449297
OF-1_1853	0.436788
JAK1_8709_1718	0.344848
Doramapimod_1042	0.32099
Dihydrorotenone_1827	0.304535
TAF1_5496_1732	0.265772
AZD2014_1441	0.261703
IAP_5620_1428	0.254465
Uprosertib_1553	0.236592
AT13148_2170	0.215756
AZD5153_1706	0.207808
Acetalax_1804	0.204183
Nutlin-3a (-)_1047	0.201747
ERK_2440_1713	0.196013
Oxaliplatin_1089	0.1806
Uprosertib_2106	0.17443
AZD4547_1786	0.159798
Rapamycin_1084	0.157299
LCL161_1557	0.157088
KRAS (G12C) Inhibitor-12_1855	0.155322
Dactinomycin_1811	0.148312
P22077_1933	0.143677
AZ6102_2109	0.14223
Elephantin_1835	0.138992
I-BET-762_1624	0.129169
Dactolisib_1057	0.125059
AZD1332_1463	0.123081
LY2109761_1852	0.118475
Afuresertib_1912	0.115037
Selumetinib_1736	0.114825
Sabutoclax_1849	0.114314
OSI-027_1594	0.112665
AZD6482_2169	0.10246
OTX015_1626	0.0966759
NU7441_1038	0.0915869
Sinularin_1838	0.0819228
AZD5991_1720	0.0790113
Oxaliplatin_1806	0.0781256
IGF1R_3801_1738	0.0762731
AZD5363_1916	0.0737034
GSK2606414_1618	0.0727429
Ulixertinib_1908	0.0724885
Zoledronate_1802	0.0703163
LGK974_1598	0.0684616
Niraparib_1177	0.0663195
GSK269962A_1192	0.0573822
GNE-317_1926	0.0474388
BIBR-1532_2043	0.0421479
Dactinomycin_1911	0.0379236
AZD5438_1401	0.0377651
SB216763_1025	0.0367124
Mitoxantrone_1810	0.0302261
AZD1208_1449	0.0294433
Foretinib_2040	0.0285993
CDK9_5038_1709	0.0268514
Savolitinib_1936	0.0257601
Picolinici-acid_1635	0.0249818
JAK_8517_1739	0.0242597
GSK1904529A_1093	0.0231159
Ulixertinib_2047	0.0223122
Sorafenib_1085	0.0207382
Buparlisib_1873	0.0198162
MN-64_1854	0.0165065
Eg5_9814_1712	0.0161274
CDK9_5576_1708	0.0158782
Tamoxifen_1199	0.012236
GSK591_2110	0.0121871
PCI-34051_1621	0.0088835
PD0325901_1060	0.00529042
Luminespib_1559	0.00398225
Ruxolitinib_1507	0.00085163
Venetoclax_1909	0.00046567
Leflunomide_1578	-0.00173139
Pevonedistat_1529	-0.00263608
IRAK4_4710_1716	-0.00277798
Ribociclib_1632	-0.00293098
Olaparib_1017	-0.00586615
Irinotecan_1088	-0.00744257
EPZ5676_1563	-0.00766195
NVP-ADW742_1932	-0.00804421
AZD8186_1918	-0.00877393
Palbociclib_1054	-0.0111129
XAV939_1268	-0.0155356
LJI308_2107	-0.0172779
BMS-536924_1091	-0.0173712
Talazoparib_1259	-0.0185705
Trametinib_1372	-0.0211091
WZ4003_1614	-0.022686
PRIMA-1MET_1131	-0.0254635
Fludarabine_1813	-0.0265538
VX-11e_2096	-0.0276009
KU-55933_1030	-0.0281716
5-Fluorouracil_1073	-0.0299988
AZD8055_1059	-0.0354373
SCH772984_1564	-0.0354407
BMS-345541_1249	-0.0402963
Ipatasertib_1924	-0.0423399
Camptothecin_1003	-0.0430079
MK-2206_1053	-0.0442936
Wnt-C59_1622	-0.0473655
Linsitinib_1510	-0.0502585
PLX-4720_1036	-0.053934
Cytarabine_1006	-0.0643229
Entospletinib_1630	-0.0658514
Epirubicin_1511	-0.0667376
Gemcitabine_1190	-0.0672104
Obatoclax Mesylate_1068	-0.070075
PD173074_1049	-0.0712625
PFI3_1620	-0.0739573
Topotecan_1808	-0.0760529
Pictilisib_1058	-0.0770998
Mirin_1048	-0.0800729
Carmustine_1807	-0.080896
ML323_1629	-0.0835394
IWP-2_1576	-0.0844895
Nelarabine_1814	-0.0848057
BI-2536_1086	-0.0863818
Fulvestrant_1200	-0.0927603
Daporinad_1248	-0.092897
BMS-754807_2171	-0.0949006
AMG-319_2045	-0.100794
Bortezomib_1191	-0.101075
EPZ004777_1237	-0.101373
Gallibiscoquinazole_1830	-0.105999
MIRA-1_1931	-0.108518
Axitinib_1021	-0.111186
Crizotinib_1083	-0.111267
RVX-208_1625	-0.116489
Pyridostatin_2044	-0.118476
AGI-6780_1634	-0.119683
AGI-5198_1913	-0.119903
Vinorelbine_2048	-0.120677
AZD3759_1915	-0.12146
CZC24832_1615	-0.1221
AZ960_1250	-0.122547
Nilotinib_1013	-0.124739
BDP-00009066_1866	-0.125805
I-BRD9_1928	-0.129871
JQ1_2172	-0.134946
GSK2578215A_1927	-0.138895
AZD5582_1617	-0.140725
Podophyllotoxin bromide_1825	-0.1415
Cisplatin_1005	-0.146487
RO-3306_1052	-0.148789
Taselisib_1561	-0.150745
GSK343_1627	-0.150998
Vorinostat_1012	-0.153391
PF-4708671_1129	-0.155696
Teniposide_1809	-0.161974
VSP34_8731_1734	-0.16212
Alisertib_1051	-0.163237
Fulvestrant_1816	-0.173228
MIM1_1996	-0.179795
Docetaxel_1819	-0.182793
Entinostat_1593	-0.183505
BPD-00008900_1998	-0.18669
PRT062607_1631	-0.195977
Temozolomide_1375	-0.197098
Dabrafenib_1373	-0.202616
ABT737_1910	-0.203556
Cyclophosphamide_1512	-0.203622
GDC0810_1925	-0.203762
Cediranib_1922	-0.205369
Docetaxel_1007	-0.210884
Telomerase Inhibitor IX_1930	-0.216005
Vincristine_1818	-0.21671
YK-4-279_1239	-0.220563
Dinaciclib_1180	-0.223285
MG-132_1862	-0.225157
Alpelisib_1560	-0.230584
Erlotinib_1168	-0.235939
PAK_5339_1730	-0.245399
Vinblastine_1004	-0.24756
Ibrutinib_1799	-0.250548
ZM447439_1050	-0.251844
Tozasertib_1096	-0.256282
Paclitaxel_1080	-0.259398
Gefitinib_1010	-0.260557
MK-8776_2046	-0.261491
Osimertinib_1919	-0.267602
VE-822_1613	-0.271934
UMI-77_1939	-0.273583
Sepantronium bromide_1941	-0.287986
Staurosporine_1034	-0.288322
ERK_6604_1714	-0.291309
Sapitinib_1549	-0.296358
WIKI4_1940	-0.29791
ULK1_4989_1733	-0.302096
Dasatinib_1079	-0.309409
Navitoclax_1011	-0.310172
VE821_2111	-0.311811
AZD6738_1917	-0.312855
WEHI-539_1997	-0.323679
Wee1 Inhibitor_1046	-0.340007
Afatinib_1032	-0.359259
AZD7762_1022	-0.363985
Lapatinib_1558	-0.418375
MK-1775_1179	-0.471232
